# Supplementary material for: Toxin-Antitoxin Systems: A Tool for Taxonomic Analysis of Human Intestinal Microbiota
Source: Toxins (Basel). 2020 Jun 12;12(6):388. doi: 10.3390/toxins12060388 (PMC7354421; doi:10.3390/toxins12060388)
Supplement: Supplementary file 1 [file toxins-12-00388-s001.zip]

Archive with 3 entries (2 files):
- toxins-811256 supplementary proof done/
- toxins-811256 supplementary proof done/Table_S9.xlsx
- toxins-811256 supplementary proof done/toxins-811256 supplementary.docx
