# Supplementary material for: Toxin-Antitoxin Systems: A Tool for Taxonomic Analysis of Human Intestinal Microbiota
Source: Toxins (Basel). 2020 Jun 12;12(6):388. doi: 10.3390/toxins12060388 (PMC7354421; doi:10.3390/toxins12060388)
Supplement: Supplementary file 1 [file toxins-12-00388-s001.zip › toxins-811256 supplementary proof done/Table_S9.xlsx]

## Sheet: A1_Final
Species	Centrifuge	MetaPhlAn2	Kraken2	TAGMA
Acidaminococcus fermentans	1	1	1	0
Acidaminococcus intestini	1	0	1	0
Agrobacterium tumefaciens	0	0	1	0
Akkermansia muciniphila	0	0	1	0
Alistipes finegoldii	1	0	1	0
Alistipes megaguti	0	0	1	0
Alistipes onderdonkii	0	1	0	0
Alistipes putredinis	0	1	0	1
Alistipes shahii	0	0	1	0
Alistipes sp. 3BBH6	0	0	1	0
Alistipes sp. 5CBH24	0	0	1	0
Alistipes sp. 5CPEGH6	0	0	1	0
Alistipes sp. 6CPBBH3	0	0	1	0
Alistipes sp. dk3624	0	0	1	0
Alloprevotella sp. E39	0	0	1	0
Anaerobutyricum hallii	0	0	1	0
Anaerostipes hadrus	1	1	1	0
Anaerostipes rhamnosivorans	0	0	1	0
Anaerotignum propionicum	0	0	1	0
Arachidicoccus sp. KIS59-12	0	0	1	0
Arcobacter butzleri	0	0	1	0
Asticcacaulis excentricus	0	0	1	0
Bacillus cereus	0	0	1	0
Bacillus thuringiensis	0	0	1	0
Bacteroidales bacterium CF	0	0	1	0
Bacteroidales bacterium ph8	0	1	0	0
Bacteroides caccae	1	1	1	0
Bacteroides caecimuris	1	0	1	0
Bacteroides cellulosilyticus	1	0	1	0
Bacteroides coprosuis	0	0	1	0
Bacteroides dorei	1	1	1	1
Bacteroides eggerthii	0	1	0	0
Bacteroides fragilis	1	1	1	1
Bacteroides helcogenes	0	0	1	0
Bacteroides heparinolyticus	0	0	1	0
Bacteroides intestinalis	0	0	1	0
Bacteroides ovatus	1	1	1	1
Bacteroides salanitronis	1	0	1	0
Bacteroides salyersiae	0	1	0	0
Bacteroides sp.	0	0	0	1
Bacteroides sp. A1C1	0	0	1	0
Bacteroides thetaiotaomicron	1	1	1	0
Bacteroides uniformis	0	1	1	0
Bacteroides vulgatus	1	0	1	0
Bacteroides xylanisolvens	0	1	1	0
Bacteroides zoogleoformans	0	0	1	0
Barnesiella intestinihominis	0	1	0	0
Barnesiella viscericola	1	0	1	0
Beggiatoa leptomitoformis	0	0	1	0
Bifidobacterium adolescentis	1	1	1	1
Bifidobacterium angulatum	1	0	0	0
Bifidobacterium bifidum	1	1	1	1
Bifidobacterium breve	1	1	1	1
Bifidobacterium catenulatum	1	0	1	0
Bifidobacterium kashiwanohense	1	0	0	0
Bifidobacterium longum	1	1	1	1
Bifidobacterium pseudocatenulatum	1	1	1	0
Bilophila wadsworthia	0	1	0	0
Blautia hansenii	1	0	0	0
Blautia obeum	0	0	0	1
Blautia producta	0	0	1	0
Blautia sp. N6H1-15	0	0	1	0
Blautia sp. SC05B48	0	0	1	0
Brevibacillus laterosporus	0	0	1	0
Buchnera aphidicola	0	0	1	0
Butyricimonas faecalis	0	0	1	0
Butyrivibrio fibrisolvens	0	0	1	0
Butyrivibrio hungatei	0	0	1	0
Butyrivibrio proteoclasticus	0	0	1	0
Campylobacter jejuni	0	0	1	0
Capnocytophaga canimorsus	0	0	1	0
Capnocytophaga sputigena	0	0	1	0
Caproiciproducens sp. NJN-50	0	0	1	0
Chitinophaga pinensis	0	0	1	0
Chitinophaga sp. XS-30	0	0	1	0
Christensenella massiliensis	1	0	0	0
Christensenella minuta	0	0	1	0
Christensenella sp. Marseille-P3954	0	0	1	0
Chryseobacterium gallinarum	1	0	0	0
Chryseobacterium indologenes	0	0	1	0
Chryseobacterium indoltheticum	0	0	1	0
Chryseobacterium taklimakanense	1	0	0	0
Clostridiaceae bacterium 14S0207	0	0	1	0
Clostridiales bacterium CCNA10	0	0	1	0
Clostridioides difficile	1	0	1	0
Clostridium acetireducens	0	0	0	1
Clostridium acetobutylicum	0	0	1	0
Clostridium argentinense	0	0	1	0
Clostridium baratii	0	0	1	0
Clostridium bartlettii	0	1	0	0
Clostridium beijerinckii	0	0	1	0
Clostridium bolteae	0	0	0	0
Clostridium bornimense	0	0	1	0
Clostridium botulinum	0	0	1	0
Clostridium butyricum	0	0	1	0
Clostridium carboxidivorans	0	0	1	0
Clostridium cellulovorans	0	0	1	0
Clostridium chauvoei	0	0	1	0
Clostridium disporicum	0	0	0	1
Clostridium estertheticum	0	0	1	1
Clostridium formicaceticum	0	0	0	1
Clostridium hiranonis	0	0	0	0
Clostridium hylemonae	0	0	0	0
Clostridium isatidis	0	0	1	0
Clostridium novyi	0	0	1	0
Clostridium pasteurianum	0	0	1	0
Clostridium perfringens	0	0	1	1
Clostridium saccharobutylicum	0	0	1	0
Clostridium saccharolyticum	0	0	0	0
Clostridium saccharoperbutylacetonicum	0	0	1	0
Clostridium scindens	0	0	0	0
Clostridium septicum	0	0	1	0
Clostridium sp. CT4	0	0	1	0
Clostridium sp. DL-VIII	0	0	1	0
Clostridium sp. JN-9	0	0	1	0
Clostridium sp. SY8519	0	0	1	0
Clostridium sphenoides	0	0	0	0
Clostridium taeniosporum	0	0	1	0
Clostridium tetani	0	0	1	0
Collinsella aerofaciens	1	1	1	0
Coprococcus catus	0	1	0	0
Coprococcus comes	0	1	0	0
Coprococcus eutactus	0	1	0	1
Crassaminicella sp. SY095	0	0	1	0
Dialister invisus	0	1	0	1
Dialister pneumosintes	1	0	1	0
Dialister sp. 5BBH33	0	0	1	0
Dialister sp. Marseille-P5638	0	0	1	0
Dorea formicigenerans	0	1	0	0
Dorea longicatena	0	1	0	1
Draconibacterium orientale	0	0	1	0
Dysosmobacter welbionis	0	0	1	0
Echinicola strongylocentroti	0	0	1	0
Eggerthella lenta	1	1	1	0
Elizabethkingia anophelis	0	0	1	0
Enterococcus faecium	0	0	1	0
Erysipelotrichaceae bacterium 2 2 44A	0	1	0	0
Erysipelotrichaceae bacterium 21 3	0	1	0	0
Erysipelotrichaceae bacterium I46	1	0	0	0
Escherichia albertii	0	0	1	0
Ethanoligenens harbinense	0	0	1	0
Eubacterium callanderi	0	0	1	0
Eubacterium cellulosolvens	0	0	0	0
Eubacterium eligens	0	1	0	0
Eubacterium hallii	0	1	0	0
Eubacterium limosum	1	0	1	0
Eubacterium maltosivorans	0	0	1	0
Eubacterium minutum	0	0	0	0
Eubacterium ramulus	0	1	0	0
Eubacterium rectale	0	1	0	0
Eubacterium ventriosum	0	0	0	1
Faecalibacterium prausnitzii	1	1	1	1
Faecalitalea cylindroides	0	0	1	0
Fastidiosipila sanguinis	0	0	1	0
Fermentimonas caenicola	0	0	1	0
Filifactor alocis	0	0	1	0
Flammeovirgaceae bacterium 311	0	0	1	0
Flavobacteriaceae bacterium MAR_2010_188	0	0	1	0
Flavobacterium commune	0	0	1	0
Flavobacterium kingsejongi	0	0	1	0
Flavobacterium nitrogenifigens	0	0	1	0
Flavonifractor plautii	1	0	1	0
Flintibacter sp. KGMB00164	0	0	1	0
Fusobacterium nucleatum	0	0	1	0
Fusobacterium varium	0	0	1	0
Gemella sanguinis	0	0	1	0
Geobacter sp. M18	0	0	1	0
Geobacter uraniireducens	0	0	1	0
Glaciecola sp. THG-3.7	0	0	1	0
Gordonibacter pamelaeae	0	0	1	0
Gordonibacter urolithinfaciens	1	0	0	0
Haemophilus haemolyticus	0	0	1	0
Haemophilus influenzae	0	0	1	0
Haemophilus parahaemolyticus	0	0	1	0
Haemophilus parainfluenzae	1	1	1	0
Haemophilus paraphrohaemolyticus	0	1	0	0
Haemophilus pittmaniae	1	0	1	0
Histophilus somni	0	0	1	0
Homo sapiens	0	0	1	0
Hungateiclostridium clariflavum	0	0	1	0
Hungatella hathewayi	0	0	1	0
Hymenobacter sedentarius	0	0	1	0
Hymenobacter sp. 17J68-5	0	0	1	0
Intestinibaculum porci	0	0	1	0
Intestinimonas butyriciproducens	1	0	1	0
Kordia sp. SMS9	0	0	1	0
Labilibaculum antarcticum	0	0	1	0
Lachnoanaerobaculum umeaense	0	0	1	0
Lachnoclostridium phocaeense	1	0	1	0
Lachnoclostridium phytofermentans	0	0	1	0
Lachnoclostridium sp. YL32	0	0	1	0
Lachnospiraceae bacterium	0	0	1	0
Lachnospiraceae bacterium 1 1 57FAA	0	1	0	0
Lachnospiraceae bacterium 3 1 46FAA	0	1	0	0
Lachnospiraceae bacterium 5 1 63FAA	0	1	0	0
Lachnospiraceae bacterium 7 1 58FAA	0	1	0	0
Lachnospiraceae bacterium Choco86	0	0	1	0
Lachnospiraceae bacterium GAM79	0	0	1	0
Lachnospiraceae bacterium KGMB03038	0	0	1	0
Lachnospiraceae bacterium KM106-2	0	0	1	0
Lactobacillus amylovorus	1	0	0	0
Lactococcus lactis	0	0	1	0
Leptolyngbya sp. PCC 7376	0	0	1	0
Longibaculum sp. KGMB06250	0	0	1	0
Megamonas funiformis	0	1	0	0
Megamonas hypermegale	1	1	1	1
Megamonas rupellensis	0	1	0	0
Megasphaera elsdenii	0	0	1	0
Megasphaera hexanoica	0	0	1	0
Megasphaera stantonii	0	0	1	0
Mitsuokella multacida	0	1	0	0
Mordavella sp. Marseille-P3756	1	0	1	0
Mucilaginibacter mallensis	0	0	1	0
Mucinivorans hirudinis	0	0	1	0
Muribaculaceae bacterium DSM 108610	0	0	1	0
Muribaculum intestinale	0	0	1	0
Muribaculum sp. H5	0	0	1	0
Muribaculum sp. TLL-A4	0	0	1	0
Natranaerobius thermophilus	0	0	1	0
Niastella koreensis	0	0	1	0
Odoribacter splanchnicus	1	1	1	0
Opitutaceae bacterium TAV5	0	0	1	0
Ornithobacterium rhinotracheale	1	0	1	0
Oscillibacter sp. PEA192	0	0	1	0
Oscillibacter valericigenes	0	0	1	0
Paenibacillus donghaensis	0	0	1	0
Paenibacillus polymyxa	0	0	1	0
Paeniclostridium sordellii	0	0	1	0
Paludibacter propionicigenes	0	0	1	0
Panacibacter ginsenosidivorans	0	0	1	0
Parabacteroides distasonis	1	0	1	0
Parabacteroides merdae	0	1	0	1
Parabacteroides sp. CT06	1	0	1	0
Paraclostridium bifermentans	0	0	1	0
Paraprevotella xylaniphila	0	0	1	0
Pasteurella multocida	0	0	1	0
Pedobacter heparinus	0	0	1	0
Pedobacter sp. KBS0701	0	0	1	0
Pedobacter sp. PACM 27299	0	0	1	0
Pedobacter steynii	0	0	1	0
Pelosinus fermentans	0	0	1	0
Pelosinus sp. UFO1	0	0	1	0
Petrimonas mucosa	0	0	1	0
Pontibacter akesuensis	0	0	1	0
Pontibacter korlensis	0	0	1	0
Porphyromonas asaccharolytica	0	0	1	0
Porphyromonas cangingivalis	0	0	1	0
Porphyromonas crevioricanis	0	0	1	0
Porphyromonas gingivalis	0	0	1	0
Prevotella copri	0	0	0	0
Prevotella dentalis	1	0	1	0
Prevotella denticola	0	0	1	0
Prevotella enoeca	0	0	1	0
Prevotella fusca	0	0	1	0
Prevotella intermedia	0	0	1	0
Prevotella jejuni	1	0	1	0
Prevotella melaninogenica	1	0	1	0
Prevotella oris	0	0	1	0
Prevotella ruminicola	0	0	1	0
Prevotella scopos	0	0	1	0
Prevotella sp. oral taxon 299	1	0	1	0
Prochlorococcus marinus	0	0	1	0
Proteiniphilum saccharofermentans	0	0	1	0
Pseudobacter ginsenosidimutans	0	0	1	0
Pseudobutyrivibrio xylanivorans	0	0	1	0
Pseudoclostridium thermosuccinogenes	0	0	1	0
Pseudoflavitalea sp. 5GH32-13	0	0	1	0
Pseudomonas entomophila	0	0	1	0
Pseudomonas fluorescens	0	0	1	0
Pseudomonas tolaasii	0	0	1	0
Rhodobacter sphaeroides	0	0	1	0
Roseburia hominis	1	1	1	0
Roseburia intestinalis	0	1	1	1
Roseburia inulinivorans	0	1	0	1
Rothia mucilaginosa	1	0	0	0
Rufibacter sp. DG15C	0	0	1	0
Rufibacter tibetensis	0	0	1	0
Ruminococcaceae bacterium CPB6	0	0	1	0
Ruminococcus albus	0	0	1	0
Ruminococcus bicirculans	1	0	1	0
Ruminococcus bromii	0	1	0	1
Ruminococcus champanellensis	0	0	1	0
Ruminococcus gnavus	0	0	0	0
Ruminococcus lactaris	0	1	0	0
Ruminococcus obeum	0	1	0	0
Ruminococcus sp. JE7A12	0	0	1	0
Ruminococcus torques	0	1	0	0
Ruthenibacterium lactatiformans	0	0	1	0
Saccharomyces cerevisiae	0	1	0	0
Salmonella enterica	0	0	1	0
Selenomonas ruminantium	0	0	1	0
Selenomonas sp. oral taxon 126	0	0	1	0
Selenomonas sp. oral taxon 920	0	0	1	0
Selenomonas sputigena	0	0	1	0
Shewanella sp. WE21	0	0	1	0
Solitalea canadensis	0	0	1	0
Sorangium cellulosum	0	0	1	0
Sphingobacterium sp. CZ-2	0	0	1	0
Sphingobacterium thalpophilum	0	0	1	0
Spirosoma aerolatum	0	0	1	0
Spirosoma pollinicola	0	0	1	0
Spirosoma sp. KCTC 42546	0	0	1	0
Staphylococcus aureus	0	0	1	0
Stenotrophomonas maltophilia	0	0	1	0
Streptococcus anginosus	1	0	0	0
Streptococcus australis	0	0	1	0
Streptococcus equinus	1	0	1	0
Streptococcus mitis	0	0	1	0
Streptococcus mutans	1	0	1	0
Streptococcus parasanguinis	1	1	1	0
Streptococcus pneumoniae	0	0	0	1
Streptococcus salivarius	1	1	1	1
Streptococcus sp. FDAARGOS_192	1	0	1	0
Streptococcus sp. HSISM1	0	0	1	0
Streptococcus sp. HSISS1	0	0	1	0
Streptococcus sp. HSISS2	0	0	1	0
Streptococcus sp. HSISS3	0	0	1	0
Streptococcus sp. LPB0220	0	0	1	0
Streptococcus suis	0	0	1	0
Streptococcus thermophilus	1	0	1	0
Streptococcus vestibularis	0	1	1	0
Streptomyces lividans	0	0	1	0
Streptomyces venezuelae	0	0	1	0
Sutterella sp. KGMB03119	0	0	1	0
Sutterella wadsworthensis	0	1	0	0
Tannerella forsythia	0	0	1	0
Tannerella sp. oral taxon HOT-286	0	0	1	0
Thermoanaerobacterium thermosaccharolyticum	0	0	1	0
Treponema succinifaciens	1	0	0	0
uncultured crAssphage	0	0	1	0
Veillonella atypica	0	1	1	0
Veillonella dispar	0	1	1	0
Veillonella parvula	1	1	1	0
Veillonella rodentium	0	0	1	0
Veillonella sp.	0	0	0	1
Xanthomonas euvesicatoria	0	0	1	0
Zobellia galactanivorans	0	0	1	0

## Sheet: A2_Final
Species	Centrifuge	MetaPhlAn2	Kraken2	TAGMA
Acidaminococcus fermentans	0	0	1	0
Adlercreutzia equolifaciens	1	1	1	0
Aeromonas salmonicida	0	0	1	0
Agrobacterium tumefaciens	0	0	1	0
Akkermansia muciniphila	1	1	1	1
Alistipes finegoldii	1	1	1	0
Alistipes indistinctus	0	1	0	0
Alistipes megaguti	0	0	1	0
Alistipes onderdonkii	0	1	0	0
Alistipes putredinis	0	1	0	1
Alistipes shahii	0	1	1	0
Alistipes sp AP11	0	1	0	0
Alistipes sp, 3BBH6	0	0	1	0
Alistipes sp, 5CBH24	0	0	1	0
Alistipes sp, 5CPEGH6	0	0	1	0
Alistipes sp, 6CPBBH3	0	0	1	0
Alistipes sp, dk3624	0	0	1	0
Alloprevotella sp, E39	0	0	1	0
Aminipila sp, JN-18	0	0	1	0
Anaerobutyricum hallii	0	0	1	0
Anaerostipes hadrus	1	1	1	0
Anaerostipes rhamnosivorans	0	0	1	0
Anaerotignum propionicum	0	0	1	0
Anaerotruncus colihominis	0	1	0	0
Arabia massiliensis	0	0	1	0
Bacillus cereus	0	0	1	0
Bacillus thuringiensis	0	0	1	0
Bacteroides caccae	1	1	1	0
Bacteroides caecimuris	1	0	1	0
Bacteroides cellulosilyticus	1	0	1	0
Bacteroides coprosuis	0	0	1	0
Bacteroides dorei	1	1	1	1
Bacteroides fragilis	1	0	1	0
Bacteroides helcogenes	0	0	1	0
Bacteroides heparinolyticus	0	0	1	0
Bacteroides intestinalis	0	0	1	0
Bacteroides ovatus	1	1	1	1
Bacteroides salanitronis	1	0	1	0
Bacteroides sp, A1C1	0	0	1	0
Bacteroides thetaiotaomicron	1	1	1	0
Bacteroides uniformis	0	1	1	0
Bacteroides vulgatus	1	1	1	1
Bacteroides xylanisolvens	0	1	1	0
Bacteroides zoogleoformans	0	0	1	0
Barnesiella intestinihominis	0	1	0	0
Barnesiella viscericola	1	0	1	0
Bifidobacterium adolescentis	1	1	1	0
Bifidobacterium animalis	1	0	1	0
Bifidobacterium bifidum	1	1	1	1
Bifidobacterium breve	1	1	1	0
Bifidobacterium catenulatum	1	1	1	0
Bifidobacterium kashiwanohense	1	0	0	0
Bifidobacterium longum	1	1	1	0
Bifidobacterium pseudocatenulatum	1	1	1	0
Bifidobacterium thermophilum	1	0	0	0
Bilophila wadsworthia	0	1	0	0
Blautia hansenii	1	0	0	0
Blautia obeum	0	0	0	1
Blautia producta	0	0	1	0
Blautia sp, N6H1-15	0	0	1	0
Blautia sp, SC05B48	0	0	1	0
Buchnera aphidicola	0	0	1	0
Butyricimonas faecalis	0	0	1	0
Butyrivibrio fibrisolvens	0	0	1	0
Butyrivibrio hungatei	0	0	1	0
Butyrivibrio proteoclasticus	0	0	1	0
Caloramator sp, E03	0	0	1	0
Campylobacter coli	1	0	1	0
Campylobacter jejuni	0	0	1	0
Caproiciproducens sp, NJN-50	0	0	1	0
Christensenella massiliensis	1	0	0	0
Christensenella minuta	0	0	1	0
Christensenella sp, Marseille-P3954	0	0	1	0
Chryseobacterium gallinarum	1	0	0	0
Chryseobacterium taklimakanense	1	0	0	0
Citrobacter portucalensis	0	0	1	0
Clostridiaceae bacterium 14S0207	0	0	1	0
Clostridiales bacterium CCNA10	0	0	1	0
Clostridioides difficile	1	0	1	0
Clostridium aceticum	0	0	1	0
Clostridium acetobutylicum	0	0	1	0
Clostridium argentinense	0	0	1	0
Clostridium asparagiforme	0	1	0	0
Clostridium baratii	0	0	1	0
Clostridium bartlettii	0	1	0	0
Clostridium beijerinckii	0	0	1	0
Clostridium bolteae	0	1	0	0
Clostridium bornimense	0	0	1	0
Clostridium botulinum	0	0	1	0
Clostridium butyricum	0	0	1	0
Clostridium carboxidivorans	0	0	1	0
Clostridium cellulosi	0	0	0	0
Clostridium cellulovorans	0	0	1	0
Clostridium chauvoei	0	0	1	0
Clostridium clostridioforme	0	1	0	0
Clostridium cochlearium	1	0	1	0
Clostridium colicanis	0	0	0	1
Clostridium estertheticum	0	0	1	0
Clostridium formicaceticum	0	0	1	1
Clostridium hathewayi	0	1	0	1
Clostridium hiranonis	0	0	0	0
Clostridium hylemonae	0	0	0	0
Clostridium innocuum	0	1	0	0
Clostridium isatidis	0	0	1	0
Clostridium kluyveri	0	0	1	0
Clostridium leptum	0	1	0	0
Clostridium ljungdahlii	0	0	0	1
Clostridium neonatale	0	0	0	1
Clostridium novyi	0	0	1	0
Clostridium pasteurianum	0	0	1	0
Clostridium perfringens	0	0	1	1
Clostridium saccharobutylicum	0	0	1	0
Clostridium saccharolyticum	0	0	0	0
Clostridium saccharoperbutylacetonicum	0	0	1	0
Clostridium scindens	0	0	0	0
Clostridium septicum	0	0	1	0
Clostridium sp, CT4	0	0	1	0
Clostridium sp, DL-VIII	0	0	1	0
Clostridium sp, JN-1	0	0	1	0
Clostridium sp, JN-9	0	0	1	0
Clostridium sp, SY8519	1	0	1	0
Clostridium sphenoides	0	0	0	0
Clostridium symbiosum	0	1	0	0
Clostridium taeniosporum	0	0	1	0
Clostridium tetani	0	0	1	0
Clostridium tyrobutyricum	0	0	1	1
Collinsella aerofaciens	1	1	1	0
Coprococcus catus	0	1	0	1
Coprococcus comes	0	1	0	0
Coriobacteriaceae bacterium phI	0	1	0	0
Crassaminicella sp, SY095	0	0	1	0
Cupriavidus taiwanensis	0	0	1	0
Desulfovibrio desulfuricans	0	1	1	0
Desulfovibrio vulgaris	0	0	1	0
Dialister invisus	0	1	0	1
Dialister pneumosintes	1	0	1	0
Dorea formicigenerans	0	1	0	0
Dorea longicatena	0	1	0	1
Dysosmobacter welbionis	0	0	1	0
Eggerthella lenta	1	0	1	0
Eggerthella sp, YY7918	1	0	1	0
Enterococcus cecorum	0	0	1	0
Enterococcus faecalis	0	0	1	0
Enterococcus faecium	1	0	1	0
Erysipelotrichaceae bacterium 2 2 44A	0	1	0	0
Erysipelotrichaceae bacterium 21 3	0	1	0	0
Erysipelotrichaceae bacterium 6 1 45	0	1	0	0
Erysipelotrichaceae bacterium GAM147	0	0	1	0
Erysipelotrichaceae bacterium I46	1	0	0	0
Escherichia coli	1	1	1	0
Ethanoligenens harbinense	0	0	1	0
Eubacterium callanderi	0	0	1	0
Eubacterium cellulosolvens	0	0	0	0
Eubacterium eligens	0	1	0	0
Eubacterium hallii	0	1	0	0
Eubacterium limosum	1	0	1	0
Eubacterium maltosivorans	0	0	1	0
Eubacterium ramulus	0	1	0	1
Eubacterium rectale	0	1	0	1
Eubacterium siraeum	0	1	0	0
Eubacterium ventriosum	0	1	0	1
Faecalibacterium prausnitzii	1	1	1	1
Faecalibaculum rodentium	0	0	1	0
Faecalitalea cylindroides	0	0	1	0
Filifactor alocis	0	0	1	0
Flavonifractor plautii	1	1	1	0
Flintibacter sp, KGMB00164	0	0	1	0
Fusobacterium nucleatum	0	0	1	0
Fusobacterium ulcerans	0	0	1	0
Fusobacterium varium	0	0	1	0
Gordonibacter pamelaeae	0	0	1	0
Gordonibacter urolithinfaciens	1	0	1	0
Gottschalkia acidurici	0	0	1	0
Haemophilus parainfluenzae	0	1	1	0
Hathewaya histolytica	0	0	1	0
Herbinix luporum	0	0	1	0
Holdemania filiformis	0	1	0	0
Homo sapiens	0	0	1	0
Hungateiclostridium clariflavum	0	0	1	0
Hungateiclostridium thermocellum	0	0	1	0
Hungatella hathewayi	0	0	1	0
Intestinibaculum porci	0	0	1	0
Intestinimonas butyriciproducens	1	0	1	0
Lachnoanaerobaculum umeaense	0	0	1	0
Lachnoclostridium phocaeense	1	0	1	0
Lachnoclostridium phytofermentans	0	0	1	0
Lachnoclostridium sp, YL32	1	0	1	0
Lachnospiraceae bacterium	0	0	1	0
Lachnospiraceae bacterium 3 1 46FAA	0	1	0	0
Lachnospiraceae bacterium 5 1 63FAA	0	1	0	0
Lachnospiraceae bacterium 7 1 58FAA	0	1	0	0
Lachnospiraceae bacterium 8 1 57FAA	0	1	0	0
Lachnospiraceae bacterium Choco86	0	0	1	0
Lachnospiraceae bacterium GAM79	0	0	1	0
Lachnospiraceae bacterium KGMB03038	0	0	1	0
Lachnospiraceae bacterium KM106-2	0	0	1	0
Lachnospiraceae bacterium oral taxon 500	0	0	1	0
Lactobacillus amylophilus	1	0	0	0
Libanicoccus massiliensis	0	0	1	0
Longibaculum sp, KGMB06250	0	0	1	0
Mageeibacillus indolicus	0	0	1	0
Megamonas funiformis	0	1	0	0
Megamonas hypermegale	1	1	1	1
Megamonas rupellensis	0	1	0	0
Megasphaera elsdenii	1	0	1	0
Megasphaera hexanoica	0	0	1	0
Megasphaera stantonii	0	0	1	0
Mordavella sp, Marseille-P3756	1	0	1	0
Murdochiella vaginalis	1	0	0	0
Muribaculaceae bacterium DSM 108610	0	0	1	0
Muribaculum intestinale	0	0	1	0
Muribaculum sp, H5	0	0	1	0
Muribaculum sp, TLL-A4	0	0	1	0
Ndongobacter massiliensis	0	0	1	0
Odoribacter splanchnicus	1	1	1	0
Olsenella sp, GAM18	0	0	1	0
Olsenella umbonata	0	0	1	0
Ornithobacterium rhinotracheale	1	0	0	0
Oscillibacter sp, PEA192	0	0	1	0
Oscillibacter valericigenes	0	0	1	0
Oxalobacter formigenes	0	1	1	0
Paeniclostridium sordellii	0	0	1	0
Paludibacter propionicigenes	0	0	1	0
Parabacteroides distasonis	1	1	1	0
Parabacteroides merdae	0	1	0	1
Parabacteroides sp, CT06	1	0	1	0
Paraburkholderia megapolitana	0	0	1	0
Paraclostridium bifermentans	0	0	1	0
Paraprevotella xylaniphila	0	0	1	0
Parolsenella catena	0	0	1	0
Petrimonas mucosa	0	0	1	0
Porphyromonas gingivalis	0	0	1	0
Prevotella copri	0	1	0	0
Prevotella dentalis	0	0	1	0
Prevotella denticola	0	0	1	0
Prevotella enoeca	0	0	1	0
Prevotella fusca	0	0	1	0
Prevotella intermedia	1	0	1	0
Prevotella jejuni	0	0	1	0
Prevotella melaninogenica	0	0	1	0
Prevotella oris	0	0	1	0
Prevotella ruminicola	0	0	1	0
Prevotella scopos	0	0	1	0
Prevotella sp, oral taxon 299	0	0	1	0
Proteiniphilum saccharofermentans	0	0	1	0
Pseudobutyrivibrio xylanivorans	0	0	1	0
Pseudoclostridium thermosuccinogenes	0	0	1	0
Pseudoflavonifractor capillosus	0	1	0	0
Pseudomonas fluorescens	0	0	1	0
Pseudomonas putida	0	0	1	0
Pseudomonas stutzeri	0	0	1	0
Rhizobium leguminosarum	0	0	1	0
Rhodopseudomonas palustris	0	0	1	0
Roseburia hominis	1	1	1	1
Roseburia intestinalis	0	0	1	1
Roseburia inulinivorans	0	1	0	0
Ruminococcaceae bacterium CPB6	0	0	1	0
Ruminococcus albus	0	0	1	0
Ruminococcus bicirculans	1	0	1	1
Ruminococcus bromii	0	1	0	1
Ruminococcus callidus	0	1	0	1
Ruminococcus champanellensis	0	0	1	0
Ruminococcus gnavus	0	1	0	1
Ruminococcus lactaris	0	1	0	1
Ruminococcus obeum	0	1	0	0
Ruminococcus sp 5 1 39BFAA	0	1	0	0
Ruminococcus sp, JE7A12	0	0	1	0
Ruminococcus torques	0	1	0	1
Ruthenibacterium lactatiformans	0	0	1	0
Salmonella enterica	0	0	1	0
Selenomonas ruminantium	0	0	1	0
Selenomonas sputigena	0	0	1	0
Slackia heliotrinireducens	0	0	1	0
Solobacterium moorei	0	1	0	0
Sorangium cellulosum	0	0	1	0
Stenotrophomonas maltophilia	0	0	1	0
Streptococcus acidominimus	1	0	0	0
Streptococcus anginosus	1	0	0	0
Streptococcus constellatus	1	0	0	0
Streptococcus equinus	1	0	1	0
Streptococcus mitis	1	0	0	0
Streptococcus parasanguinis	0	1	0	0
Streptococcus pasteurianus	0	0	1	0
Streptococcus salivarius	1	1	1	0
Streptococcus sp, FDAARGOS 192	1	0	1	0
Streptococcus suis	1	0	1	0
Streptococcus thermophilus	1	1	1	0
Streptococcus vestibularis	0	1	0	0
Streptomyces lividans	0	0	1	0
Streptomyces venezuelae	0	0	1	0
Sutterella sp, KGMB03119	0	0	1	0
Tannerella forsythia	0	0	1	0
Tannerella sp, oral taxon HOT-286	0	0	1	0
Thermoanaerobacterium thermosaccharolyticum	0	0	1	0
Thermoclostridium stercorarium	0	0	1	0
Treponema succinifaciens	1	0	1	0
Turicibacter sp, H121	1	0	1	0
Veillonella atypica	0	1	1	0
Veillonella dispar	0	1	1	0
Veillonella parvula	1	1	1	0

## Sheet: A3_Final
Species	Centrifuge	MetaPhlAn2	Kraken2	TAGMA
Actinomyces odontolyticus	0	1	0	0
Adlercreutzia equolifaciens	1	0	0	0
Akkermansia muciniphila	1	1	1	0
Alistipes finegoldii	0	0	1	0
Alistipes shahii	0	0	1	0
Anaerobutyricum hallii	0	0	1	0
Anaerostipes hadrus	1	1	1	0
Anaerostipes rhamnosivorans	0	0	1	0
Bacteroides caccae	1	0	1	0
Bacteroides caecimuris	1	0	1	0
Bacteroides cellulosilyticus	1	0	1	0
Bacteroides dorei	1	1	1	1
Bacteroides fragilis	1	1	1	1
Bacteroides intestinalis	0	0	1	0
Bacteroides ovatus	1	0	1	1
Bacteroides salanitronis	0	0	1	0
Bacteroides sp, A1C1	0	0	1	0
Bacteroides thetaiotaomicron	1	0	1	0
Bacteroides uniformis	0	0	1	0
Bacteroides vulgatus	1	0	1	0
Bacteroides xylanisolvens	0	0	1	1
Barnesiella viscericola	1	0	1	0
Bifidobacterium adolescentis	1	1	1	0
Bifidobacterium bifidum	1	1	1	0
Bifidobacterium breve	1	0	0	0
Bifidobacterium longum	1	1	1	0
Blautia hansenii	1	0	0	0
Blautia obeum	0	0	0	1
Blautia producta	0	0	1	0
Blautia sp, N6H1-15	0	0	1	0
Blautia sp, SC05B48	0	0	1	0
Burkholderiales bacterium 1 1 47	0	1	0	0
Burkholderiales bacterium YL45	0	0	1	0
Butyricimonas faecalis	0	0	1	0
Butyrivibrio crossotus	0	0	0	1
Butyrivibrio fibrisolvens	0	0	1	0
Butyrivibrio hungatei	0	0	1	0
Butyrivibrio proteoclasticus	0	0	1	0
Christensenella massiliensis	1	0	0	0
Christensenella minuta	0	0	1	0
Chryseobacterium gallinarum	1	0	0	0
Clostridiales bacterium 1 7 47FAA	0	1	0	0
Clostridiales bacterium CCNA10	0	0	1	0
Clostridioides difficile	0	0	1	0
Clostridium bartlettii	0	1	0	0
Clostridium bolteae	1	1	1	0
Clostridium botulinum	0	0	1	1
Clostridium butyricum	0	0	1	0
Clostridium hathewayi	0	1	0	0
Clostridium hiranonis	0	0	1	0
Clostridium hylemonae	0	0	1	0
Clostridium leptum	0	1	0	0
Clostridium nexile	0	1	0	1
Clostridium perfringens	0	1	1	1
Clostridium ramosum	0	1	0	0
Clostridium saccharolyticum	0	0	1	0
Clostridium scindens	0	0	1	0
Clostridium sp, SY8519	1	0	1	0
Clostridium sphenoides	0	0	1	0
Clostridium sporogenes	0	0	0	1
Coprococcus catus	0	1	0	0
Dialister invisus	0	1	0	0
Dorea longicatena	0	0	0	1
Dysosmobacter welbionis	0	0	1	0
Eggerthella lenta	1	1	1	1
Eggerthella sp 1 3 56FAA	0	1	0	0
Enterococcus faecium	0	0	1	1
Erysipelotrichaceae bacterium 2 2 44A	0	1	0	0
Erysipelotrichaceae bacterium 21 3	0	1	0	0
Erysipelotrichaceae bacterium 6 1 45	0	1	0	0
Erysipelotrichaceae bacterium GAM147	0	0	1	0
Erysipelotrichaceae bacterium I46	1	0	0	0
Escherichia albertii	0	0	1	0
Escherichia coli	1	1	1	1
Escherichia fergusonii	0	0	0	1
Escherichia phage phAPEC8	0	1	1	0
Escherichia sp, E4742	0	0	1	0
Eubacterium cellulosolvens	0	0	1	0
Eubacterium eligens	1	1	1	1
Eubacterium hallii	1	0	0	0
Eubacterium limosum	0	0	1	0
Eubacterium ramulus	0	1	0	1
Eubacterium rectale	1	1	0	1
Eubacterium ventriosum	0	1	0	0
Faecalibacterium prausnitzii	1	1	1	1
Faecalitalea cylindroides	0	0	1	0
Flavonifractor plautii	1	1	1	0
Flintibacter sp, KGMB00164	0	0	1	0
Gordonibacter pamelaeae	0	1	0	0
Gordonibacter urolithinfaciens	1	0	1	0
Haemophilus parainfluenzae	1	1	1	0
Herbinix luporum	0	0	1	0
Homo sapiens	0	0	1	0
Hungatella hathewayi	0	0	1	0
Intestinimonas butyriciproducens	1	0	0	0
Klebsiella sp, 2N3	1	0	0	0
Lachnoanaerobaculum umeaense	0	0	1	0
Lachnoclostridium phocaeense	0	0	1	0
Lachnoclostridium phytofermentans	0	0	1	0
Lachnoclostridium sp, YL32	0	0	1	0
Lachnospiraceae bacterium	0	0	1	0
Lachnospiraceae bacterium 5 1 63FAA	0	1	0	0
Lachnospiraceae bacterium 7 1 58FAA	0	1	0	0
Lachnospiraceae bacterium 8 1 57FAA	0	1	0	0
Lachnospiraceae bacterium 9 1 43BFAA	0	1	0	0
Lachnospiraceae bacterium Choco86	0	0	1	0
Lachnospiraceae bacterium GAM79	0	0	1	0
Lachnospiraceae bacterium KGMB03038	0	0	1	0
Lachnospiraceae bacterium KM106-2	0	0	1	0
Lactobacillus amylophilus	1	0	0	0
Lactobacillus ruminis	0	1	1	0
Longibaculum sp, KGMB06250	0	0	1	0
Mordavella sp, Marseille-P3756	1	0	1	0
Muribaculaceae bacterium DSM 108610	0	0	1	0
Muribaculum sp, H5	0	0	1	0
Negativicoccus massiliensis	1	0	0	0
Odoribacter splanchnicus	1	0	1	0
Oscillibacter sp, PEA192	0	0	1	0
Oscillibacter valericigenes	0	0	1	0
Paeniclostridium sordellii	0	0	1	0
Parabacteroides distasonis	1	0	1	0
Parabacteroides sp, CT06	1	0	1	0
Paraclostridium bifermentans	0	0	1	0
Parasutterella excrementihominis	0	1	0	0
Parvimonas micra	1	0	0	0
Petrimonas mucosa	0	0	1	0
Prevotella intermedia	1	0	0	0
Pseudobutyrivibrio xylanivorans	0	0	1	0
Roseburia hominis	1	1	1	1
Roseburia intestinalis	0	1	1	1
Roseburia inulinivorans	0	1	0	1
Ruminococcus bicirculans	1	0	1	0
Ruminococcus bromii				1
Ruminococcus champanellensis	0	0	1	0
Ruminococcus gnavus	0	1	1	0
Ruminococcus obeum	0	1	0	0
Ruminococcus sp 5 1 39BFAA	0	1	0	0
Ruminococcus sp, JE7A12	0	0	1	0
Ruminococcus torques	0	1	0	0
Ruthenibacterium lactatiformans	0	0	1	0
Salmonella enterica	0	0	1	0
Schaalia odontolytica	0	0	1	0
Selenomonas noxia	0	1	0	0
Shigella dysenteriae	0	0	1	0
Solobacterium moorei	0	1	0	0
Streptococcus anginosus	1	0	0	0
Streptococcus australis	0	1	0	0
Streptococcus constellatus	1	0	0	0
Streptococcus mitis oralis pneumoniae	0	1	0	0
Streptococcus parasanguinis	0	1	0	0
Streptococcus salivarius	1	1	1	0
Streptococcus sp, FDAARGOS 192	1	0	0	0
Streptococcus suis	1	0	0	0
Treponema succinifaciens	1	0	0	0
Veillonella atypica	0	1	1	0
Veillonella dispar	0	1	1	0
Veillonella parvula	1	1	1	0

## Sheet: A4_Final
Species	Centrifuge	MetaPhlAn2	Kraken2	TAGMA
Acidaminococcus fermentans	0	0	1	0
Actinomyces graevenitzii	0	1	0	0
Adlercreutzia equolifaciens	1	0	1	0
Agrobacterium tumefaciens	0	0	1	0
Akkermansia glycaniphila	0	0	1	0
Akkermansia muciniphila	1	1	1	0
Alistipes finegoldii	1	1	1	0
Alistipes indistinctus	0	1	0	0
Alistipes megaguti	0	0	1	0
Alistipes onderdonkii	0	1	0	0
Alistipes putredinis	0	1	0	1
Alistipes shahii	0	1	1	0
Alistipes sp AP11	0	1	0	0
Alistipes sp, 3BBH6	0	0	1	0
Alistipes sp, 5CBH24	0	0	1	0
Alistipes sp, 5CPEGH6	0	0	1	0
Alistipes sp, 6CPBBH3	0	0	1	0
Alistipes sp, dk3624	0	0	1	0
Alloprevotella sp, E39	0	0	1	0
Aminipila sp, JN-18	0	0	1	0
Anaerobutyricum hallii	0	0	1	0
Anaerostipes hadrus	1	1	1	0
Anaerostipes rhamnosivorans	0	0	1	0
Anaerotignum propionicum	0	0	1	0
Anaerotruncus colihominis	0	1	0	0
Arabia massiliensis	0	0	1	0
Azospirillum brasilense	0	0	1	0
Bacillus cereus	0	0	1	0
Bacillus thuringiensis	0	0	1	0
Bacteroides caccae	1	1	1	0
Bacteroides caecimuris	1	0	1	0
Bacteroides cellulosilyticus	1	1	1	1
Bacteroides coprosuis	0	0	1	0
Bacteroides dorei	1	1	1	0
Bacteroides faecis	0	1	0	0
Bacteroides fragilis	1	0	1	0
Bacteroides helcogenes	0	0	1	0
Bacteroides heparinolyticus	0	0	1	0
Bacteroides intestinalis	0	0	1	0
Bacteroides ovatus	1	1	1	1
Bacteroides salanitronis	0	0	1	0
Bacteroides salyersiae	0	1	0	0
Bacteroides sp, A1C1	0	0	1	0
Bacteroides thetaiotaomicron	1	1	1	0
Bacteroides uniformis	0	1	1	0
Bacteroides vulgatus	1	1	1	1
Bacteroides xylanisolvens	0	1	1	1
Bacteroides zoogleoformans	0	0	1	0
Barnesiella intestinihominis	0	1	0	0
Barnesiella viscericola	1	0	1	0
Bibersteinia trehalosi	1	0	0	0
Bifidobacterium adolescentis	1	1	1	1
Bifidobacterium animalis	1	0	0	0
Bifidobacterium bifidum	1	0	1	0
Bifidobacterium breve	1	0	1	0
Bifidobacterium catenulatum	1	0	1	0
Bifidobacterium kashiwanohense	1	0	0	0
Bifidobacterium longum	1	1	1	0
Bifidobacterium pseudocatenulatum	1	0	1	0
Bifidobacterium stercoris	0	0	0	1
Bifidobacterium thermophilum	1	0	0	0
Bilophila wadsworthia	0	1	0	0
Blautia hansenii	1	0	0	0
Blautia obeum	0	0	0	1
Blautia producta	0	1	1	0
Blautia sp, N6H1-15	0	0	1	0
Blautia sp, SC05B48	0	0	1	0
Butyricimonas faecalis	0	0	1	0
Butyrivibrio fibrisolvens	0	0	1	0
Butyrivibrio hungatei	0	0	1	0
Butyrivibrio proteoclasticus	0	0	1	0
Campylobacter coli	0	0	1	0
Campylobacter jejuni	1	0	1	0
Caproiciproducens sp, NJN-50	0	0	1	0
Chitinophaga pinensis	0	0	1	0
Christensenella massiliensis	1	0	0	0
Christensenella minuta	0	0	1	0
Christensenella sp, Marseille-P3954	0	0	1	0
Chryseobacterium gallinarum	1	0	0	0
Chryseobacterium taklimakanense	1	0	0	0
Cloacibacillus porcorum	1	0	1	0
Clostridiaceae bacterium JC118	0	1	0	0
Clostridiales bacterium CCNA10	0	0	1	0
Clostridioides difficile	1	0	1	0
Clostridium argentinense	0	0	1	0
Clostridium asparagiforme	0	1	0	0
Clostridium bartlettii	0	1	0	0
Clostridium beijerinckii	0	0	1	0
Clostridium bolteae	1	1	1	0
Clostridium bornimense	0	0	1	0
Clostridium botulinum	0	0	1	1
Clostridium butyricum	0	0	1	0
Clostridium cellulosi	0	0	1	0
Clostridium citroniae	0	1	0	0
Clostridium formicaceticum	0	0	0	1
Clostridium hathewayi	0	1	0	1
Clostridium hiranonis	0	0	1	0
Clostridium hylemonae	0	0	1	0
Clostridium leptum	0	1	0	0
Clostridium ljungdahlii	0	0	0	1
Clostridium novyi	0	0	1	0
Clostridium pasteurianum	0	0	1	0
Clostridium perfringens	0	0	1	1
Clostridium saccharolyticum	0	0	1	0
Clostridium scindens	0	0	1	0
Clostridium sp, CT4	0	0	1	0
Clostridium sp, DL-VIII	0	0	1	0
Clostridium sp, SY8519	1	0	1	0
Clostridium sphenoides	0	0	1	0
Clostridium sporogenes	0	0	0	1
Collinsella aerofaciens	1	1	1	0
Coprococcus catus	0	1	0	1
Coprococcus comes	0	1	0	0
Coprococcus eutactus	0	1	0	1
Coprococcus sp ART55 1	0	1	0	0
Cupriavidus taiwanensis	0	0	1	0
Desulfitobacterium hafniense	0	0	1	0
Desulfovibrio desulfuricans	0	0	1	0
Desulfovibrio piger	0	0	1	1
Desulfovibrio vulgaris	0	0	1	0
Dialister invisus	0	1	0	0
Dorea formicigenerans	0	1	0	0
Dorea longicatena	0	1	0	1
Draconibacterium orientale	0	0	1	0
Dysosmobacter welbionis	0	0	1	0
Eggerthella lenta	1	1	1	0
Eggerthella sp, YY7918	1	0	1	0
Enterococcus faecalis	1	0	0	0
Enterococcus faecium	1	0	1	1
Erysipelotrichaceae bacterium 6 1 45	0	1	0	0
Erysipelotrichaceae bacterium GAM147	0	0	1	0
Erysipelotrichaceae bacterium I46	1	0	0	0
Escherichia coli	1	1	1	0
Ethanoligenens harbinense	0	0	1	0
Eubacterium callanderi	0	0	1	0
Eubacterium cellulosolvens	0	0	1	0
Eubacterium eligens	1	1	1	0
Eubacterium hallii	1	1	0	0
Eubacterium limosum	1	0	1	0
Eubacterium maltosivorans	0	0	1	0
Eubacterium ramulus	0	1	0	0
Eubacterium rectale	1	1	0	1
Eubacterium sp 3 1 31	0	1	0	0
Eubacterium sulci	0	0	1	0
Eubacterium ventriosum	0	1	0	0
Faecalibacterium prausnitzii	1	1	1	1
Faecalibaculum rodentium	0	0	1	0
Faecalitalea cylindroides	0	0	1	0
Flavonifractor plautii	1	1	1	0
Flintibacter sp, KGMB00164	0	0	1	0
Fusobacterium nucleatum	0	0	1	0
Gemella haemolysans	0	1	0	0
Gordonibacter pamelaeae	0	1	1	0
Gordonibacter urolithinfaciens	1	0	1	0
Herbinix luporum	0	0	1	0
Holdemania filiformis	0	1	0	0
Homo sapiens	0	0	1	0
Hungateiclostridium clariflavum	0	0	1	0
Hungateiclostridium thermocellum	0	0	1	0
Hungatella hathewayi	0	0	1	0
Intestinibaculum porci	0	0	1	0
Intestinimonas butyriciproducens	1	0	1	0
Lachnoanaerobaculum umeaense	0	0	1	0
Lachnoclostridium phocaeense	1	0	1	0
Lachnoclostridium phytofermentans	0	0	1	0
Lachnoclostridium sp, YL32	1	0	1	0
Lachnospiraceae bacterium	0	0	1	0
Lachnospiraceae bacterium 1 1 57FAA	0	1	0	0
Lachnospiraceae bacterium 2 1 58FAA	0	1	0	0
Lachnospiraceae bacterium 3 1 46FAA	0	1	0	0
Lachnospiraceae bacterium 3 1 57FAA CT1	0	1	0	0
Lachnospiraceae bacterium 5 1 63FAA	0	1	0	0
Lachnospiraceae bacterium 7 1 58FAA	0	1	0	0
Lachnospiraceae bacterium Choco86	0	0	1	0
Lachnospiraceae bacterium GAM79	0	0	1	0
Lachnospiraceae bacterium KGMB03038	0	0	1	0
Lachnospiraceae bacterium KM106-2	0	0	1	0
Lachnospiraceae bacterium oral taxon 500	1	0	1	0
Lactobacillus amylophilus	1	0	0	0
Lactobacillus amylovorus	1	0	0	0
Lactococcus lactis	0	0	1	0
Libanicoccus massiliensis	0	0	1	0
Longibaculum sp, KGMB06250	0	0	1	0
Mageeibacillus indolicus	0	0	1	0
Megasphaera elsdenii	0	0	1	0
Megasphaera stantonii	0	0	1	0
Mordavella sp, Marseille-P3756	1	0	1	0
Mucinivorans hirudinis	0	0	1	0
Murdochiella vaginalis	1	0	1	0
Muribaculaceae bacterium DSM 108610	0	0	1	0
Muribaculum intestinale	0	0	1	0
Muribaculum sp, H5	0	0	1	0
Muribaculum sp, TLL-A4	0	0	1	0
Myroides odoratimimus	1	0	0	0
Odoribacter splanchnicus	1	1	1	0
Olsenella sp, GAM18	0	0	1	0
Olsenella uli	0	0	1	0
Olsenella umbonata	0	0	1	0
Oscillibacter sp KLE 1745	0	1	0	0
Oscillibacter sp, PEA192	0	0	1	0
Oscillibacter valericigenes	0	0	1	0
Paenibacillus mucilaginosus	0	0	1	0
Paenibacillus sp, B01	0	0	1	0
Paludibacter propionicigenes	0	0	1	0
Parabacteroides distasonis	1	1	1	0
Parabacteroides merdae	0	1	0	1
Parabacteroides sp, CT06	1	0	1	0
Parabacteroides sp, YL27	1	0	0	0
Paraprevotella xylaniphila	0	0	1	0
Parolsenella catena	0	0	1	0
Petrimonas mucosa	1	0	1	0
Phascolarctobacterium faecium	0	0	1	0
Phascolarctobacterium succinatutens	0	0	1	0
Porphyromonas asaccharolytica	0	0	1	0
Porphyromonas cangingivalis	0	0	1	0
Porphyromonas crevioricanis	0	0	1	0
Porphyromonas gingivalis	0	0	1	0
Prevotella copri	0	1	0	1
Prevotella dentalis	0	0	1	0
Prevotella denticola	0	0	1	0
Prevotella enoeca	0	0	1	0
Prevotella fusca	0	0	1	0
Prevotella intermedia	1	0	1	0
Prevotella jejuni	0	0	1	0
Prevotella melaninogenica	0	0	1	0
Prevotella oris	0	0	1	0
Prevotella ruminicola	0	0	1	0
Prevotella scopos	0	0	1	0
Prevotella sp, oral taxon 299	0	0	1	0
Proteiniphilum saccharofermentans	0	0	1	0
Pseudobutyrivibrio xylanivorans	0	0	1	0
Pseudoclostridium thermosuccinogenes	0	0	1	0
Pseudomonas fluorescens	0	0	1	0
Pseudomonas putida	0	0	1	0
Pseudomonas stutzeri	0	0	1	0
Pseudomonas tolaasii	0	0	1	0
Rhizobium leguminosarum	0	0	1	0
Rhodopseudomonas palustris	0	0	1	0
Roseburia faecis	0	0	0	1
Roseburia hominis	1	1	1	1
Roseburia intestinalis	0	1	1	1
Roseburia inulinivorans	0	1	0	0
Rothia mucilaginosa	0	1	1	0
Ruminiclostridium sp, KB18	1	0	0	0
Ruminococcaceae bacterium CPB6	0	0	1	0
Ruminococcus albus	0	0	1	0
Ruminococcus bicirculans	1	0	1	0
Ruminococcus bromii	0	1	0	1
Ruminococcus callidus	0	1	0	1
Ruminococcus champanellensis	0	0	1	0
Ruminococcus gnavus	0	0	1	0
Ruminococcus lactaris	0	1	0	1
Ruminococcus obeum	0	1	0	0
Ruminococcus sp 5 1 39BFAA	0	1	0	0
Ruminococcus sp, JE7A12	0	0	1	0
Ruminococcus torques	0	1	0	1
Ruthenibacterium lactatiformans	0	0	1	0
Salmonella enterica	0	0	1	0
Schaalia odontolytica	0	0	1	0
Selenomonas ruminantium	0	0	1	0
Selenomonas sputigena	0	0	1	0
Shigella sp, PAMC 28760	1	0	0	0
Slackia heliotrinireducens	0	0	1	0
Sorangium cellulosum	0	0	1	0
Stenotrophomonas maltophilia	0	0	1	0
Streptococcus agalactiae	0	0	1	0
Streptococcus anginosus	1	0	0	0
Streptococcus constellatus	1	0	0	0
Streptococcus equinus	1	0	1	0
Streptococcus mitis oralis pneumoniae	0	1	0	0
Streptococcus parasanguinis	1	1	1	0
Streptococcus pasteurianus	0	0	1	0
Streptococcus salivarius	1	1	1	0
Streptococcus sanguinis	0	1	1	0
Streptococcus sp, FDAARGOS 192	0	0	1	0
Streptococcus sp, FDAARGOS_192	1	0	0	0
Streptococcus sp, HSISM1	0	0	1	0
Streptococcus sp, LPB0220	0	0	1	0
Streptococcus suis	1	0	1	0
Streptococcus thermophilus	1	1	1	0
Streptococcus vestibularis	0	1	0	0
Streptomyces lividans	0	0	1	0
Streptomyces venezuelae	0	0	1	0
Tannerella forsythia	0	0	1	0
Tannerella sp, oral taxon HOT-286	0	0	1	0
Treponema succinifaciens	1	0	0	0
Veillonella atypica	0	1	0	0
Veillonella dispar	0	0	1	0
Veillonella parvula	1	1	1	0
Victivallales bacterium CCUG 44730	0	0	1	0
Xanthomonas euvesicatoria	0	0	1	0

## Sheet: A5_Final
Species	Centrifuge	MetaPhlAn2	Kraken2	TAGMA
Actinomyces odontolyticus	0	1	0	0
Adlercreutzia equolifaciens	0	0	1	0
Akkermansia muciniphila	1	1	1	0
Alistipes finegoldii	1	0	1	0
Alistipes megaguti	0	0	1	0
Alistipes putredinis	0	1	0	0
Alistipes shahii	0	0	1	0
Alistipes sp, 5CBH24	0	0	1	0
Alistipes sp, 5CPEGH6	0	0	1	0
Alistipes sp, 6CPBBH3	0	0	1	0
Alistipes sp, dk3624	0	0	1	0
Anaerobutyricum hallii	0	0	1	0
Anaerostipes hadrus	1	1	1	0
Anaerostipes rhamnosivorans	0	0	1	0
Anaerotignum propionicum	0	0	1	0
Anaerotruncus colihominis	0	0	0	1
Arabia massiliensis	0	0	1	0
Bacteroides caccae	1	1	1	0
Bacteroides caecimuris	1	0	1	0
Bacteroides cellulosilyticus	1	0	1	0
Bacteroides coprosuis	0	0	1	0
Bacteroides dorei	1	1	1	1
Bacteroides fragilis	1	1	1	1
Bacteroides helcogenes	1	0	1	0
Bacteroides heparinolyticus	1	0	1	0
Bacteroides intestinalis	0	0	1	0
Bacteroides ovatus	1	1	1	1
Bacteroides plebeius	0	1	0	0
Bacteroides salanitronis	1	0	1	0
Bacteroides sp, A1C1	0	0	1	0
Bacteroides thetaiotaomicron	1	0	1	0
Bacteroides uniformis	0	1	1	0
Bacteroides vulgatus	1	1	1	1
Bacteroides xylanisolvens	0	0	1	1
Bacteroides zoogleoformans	0	0	1	0
Barnesiella intestinihominis	0	1	0	0
Barnesiella viscericola	1	0	1	0
Bifidobacterium adolescentis	1	0	0	0
Bifidobacterium breve	1	0	1	0
Bifidobacterium catenulatum	1	1	1	0
Bifidobacterium dentium	1	0	0	0
Bifidobacterium kashiwanohense	1	0	0	0
Bifidobacterium longum	1	1	1	0
Bifidobacterium pseudocatenulatum	1	0	1	0
Bifidobacterium thermophilum	1	0	0	0
Bilophila wadsworthia	0	1	0	0
Blautia hansenii	1	0	0	0
Blautia hydrogenotrophica	0	1	0	0
Blautia obeum	0	0	0	1
Blautia producta	0	0	1	0
Blautia sp, N6H1-15	0	0	1	0
Blautia sp, SC05B48	0	0	1	0
Burkholderiales bacterium 1 1 47	0	1	0	0
Burkholderiales bacterium YL45	0	0	1	0
Butyricimonas faecalis	0	0	1	0
Butyrivibrio fibrisolvens	0	0	1	0
Butyrivibrio hungatei	0	0	1	0
Butyrivibrio proteoclasticus	0	0	1	0
Christensenella massiliensis	1	0	0	0
Christensenella minuta	0	0	1	0
Christensenella sp, Marseille-P3954	0	0	1	0
Chryseobacterium gallinarum	1	0	0	0
Chryseobacterium taklimakanense	1	0	0	0
Clostridiaceae bacterium JC118	0	1	0	0
Clostridiales bacterium 1 7 47FAA	0	1	0	0
Clostridiales bacterium CCNA10	0	0	1	0
Clostridioides difficile	1	0	1	0
Clostridium asparagiforme	0	1	0	0
Clostridium bolteae	1	1	1	0
Clostridium botulinum	0	0	1	1
Clostridium butyricum	0	0	1	0
Clostridium citroniae	0	1	0	0
Clostridium clostridioforme	0	1	0	0
Clostridium hathewayi	0	1	0	0
Clostridium hylemonae	0	0	1	0
Clostridium leptum	0	1	0	0
Clostridium nexile	0	1	0	1
Clostridium perfringens	0	0	1	1
Clostridium ramosum	0	1	0	0
Clostridium saccharolyticum	0	0	1	0
Clostridium sartagoforme	0	0	0	1
Clostridium scindens	0	0	1	0
Clostridium sp, SY8519	0	0	1	0
Clostridium sphenoides	0	0	1	0
Clostridium symbiosum	0	1	0	0
Collinsella aerofaciens	1	1	1	0
Dialister invisus	0	1	0	1
Dorea longicatena	0	0	0	1
Dysosmobacter welbionis	0	0	1	0
Eggerthella lenta	1	1	1	0
Enterococcus faecium	0	0	1	1
Erysipelotrichaceae bacterium I46	1	0	0	0
Escherichia coli	1	1	1	0
Eubacterium cellulosolvens	0	0	1	0
Eubacterium eligens	1	1	1	1
Eubacterium hallii	1	0	0	0
Eubacterium limosum	1	0	1	0
Eubacterium maltosivorans	0	0	1	0
Eubacterium rectale	1	1	0	1
Eubacterium siraeum	0	1	0	1
Faecalibacterium prausnitzii	1	1	1	1
Faecalitalea cylindroides	0	0	1	0
Flavonifractor plautii	1	1	1	0
Flintibacter sp, KGMB00164	0	0	1	0
Haemophilus parainfluenzae	0	1	1	0
Herbinix luporum	0	0	1	0
Holdemania filiformis	0	1	0	0
Homo sapiens	0	0	1	0
Hungatella hathewayi	0	0	1	0
Intestinimonas butyriciproducens	1	0	1	0
Lachnoanaerobaculum umeaense	0	0	1	0
Lachnoclostridium phocaeense	1	0	1	0
Lachnoclostridium phytofermentans	0	0	1	0
Lachnoclostridium sp, YL32	1	0	1	0
Lachnospiraceae bacterium	0	0	1	0
Lachnospiraceae bacterium 1 1 57FAA	0	1	0	0
Lachnospiraceae bacterium 3 1 46FAA	0	1	0	0
Lachnospiraceae bacterium 7 1 58FAA	0	1	0	0
Lachnospiraceae bacterium Choco86	0	0	1	0
Lachnospiraceae bacterium GAM79	0	0	1	0
Lachnospiraceae bacterium KGMB03038	0	0	1	0
Lachnospiraceae bacterium KM106-2	0	0	1	0
Lactobacillus casei	1	0	0	0
Lactobacillus phage PL 1	0	1	0	0
Longibaculum sp, KGMB06250	0	0	1	0
Mordavella sp, Marseille-P3756	1	0	1	0
Muribaculaceae bacterium DSM 108610	0	0	1	0
Muribaculum intestinale	0	0	1	0
Muribaculum sp, H5	0	0	1	0
Myroides odoratimimus	1	0	0	0
Odoribacter splanchnicus	1	1	1	0
Ornithobacterium rhinotracheale	1	0	0	0
Oscillibacter sp, PEA192	0	0	1	0
Oscillibacter valericigenes	0	0	1	0
Parabacteroides distasonis	1	1	1	0
Parabacteroides johnsonii	0	1	0	1
Parabacteroides merdae	0	1	0	1
Parabacteroides sp, CT06	1	0	1	0
Parabacteroides sp, YL27	1	0	0	0
Paraprevotella xylaniphila	0	0	1	0
Parasutterella excrementihominis	0	1	0	0
Petrimonas mucosa	0	0	1	0
Porphyromonas gingivalis	0	0	1	0
Prevotella denticola	0	0	1	0
Prevotella intermedia	1	0	1	0
Prevotella ruminicola	0	0	1	0
Proteiniphilum saccharofermentans	0	0	1	0
Pseudobutyrivibrio xylanivorans	0	0	1	0
Pyramidobacter piscolens	0	1	0	0
Roseburia hominis	1	1	1	1
Roseburia intestinalis	0	1	1	1
Roseburia inulinivorans	0	1	0	0
Rothia mucilaginosa	1	1	1	0
Ruminococcus albus	0	0	1	0
Ruminococcus bicirculans	1	0	1	1
Ruminococcus champanellensis	0	0	1	0
Ruminococcus gnavus	0	1	1	0
Ruminococcus obeum	0	1	0	0
Ruminococcus sp 5 1 39BFAA	0	1	0	0
Ruminococcus sp, JE7A12	0	0	1	0
Ruminococcus torques	0	1	0	1
Ruthenibacterium lactatiformans	0	0	1	0
Shigella dysenteriae	1	0	0	0
Shigella flexneri	1	0	0	0
Shigella sp, PAMC 28760	1	0	0	0
Streptococcus anginosus	1	0	0	0
Streptococcus australis	0	1	0	0
Streptococcus constellatus	1	0	0	0
Streptococcus equinus	1	0	0	0
Streptococcus parasanguinis	0	1	0	0
Streptococcus salivarius	1	1	1	0
Streptococcus sp, FDAARGOS 192	1	0	0	0
Streptococcus thermophilus	1	1	1	1
Streptomyces lividans	0	0	1	0
Tannerella forsythia	0	0	1	0
uncultured crAssphage	0	0	1	0
Veillonella atypica	0	1	1	0
Veillonella dispar	0	1	1	0
Veillonella parvula	1	1	1	0

## Sheet: A6_Final
Species	Centrifuge	MetaPhlAn2	Kraken2	TAGMA
Acidaminococcus fermentans	0	0	1	0
Acidaminococcus intestini	1	0	1	0
Adlercreutzia equolifaciens	1	1	1	0
Akkermansia muciniphila	1	1	1	0
Alistipes finegoldii	1	1	1	0
Alistipes indistinctus	0	1	0	0
Alistipes megaguti	0	0	1	0
Alistipes onderdonkii	0	1	0	0
Alistipes putredinis	0	1	0	0
Alistipes senegalensis	0	1	0	0
Alistipes shahii	0	1	1	0
Alistipes sp, 3BBH6	0	0	1	0
Alistipes sp, 5CBH24	0	0	1	0
Alistipes sp, 5CPEGH6	0	0	1	0
Alistipes sp, 6CPBBH3	0	0	1	0
Alistipes sp, dk3624	0	0	1	0
Alloprevotella sp, E39	0	0	1	0
Aminipila sp, JN-18	0	0	1	0
Anaerobutyricum hallii	0	0	1	0
Anaerostipes hadrus	1	1	1	0
Anaerostipes rhamnosivorans	0	0	1	0
Anaerotignum propionicum	0	0	1	0
Anaerotruncus colihominis	0	1	0	0
Arabia massiliensis	0	0	1	0
Bacillus thuringiensis	0	0	1	0
Bacteroidales bacterium CF	0	0	1	0
Bacteroidales bacterium ph8	0	1	0	0
Bacteroides caccae	1	1	1	0
Bacteroides caecimuris	1	0	1	0
Bacteroides cellulosilyticus	1	0	1	0
Bacteroides clarus	0	1	0	1
Bacteroides coprosuis	0	0	1	0
Bacteroides dorei	1	0	1	0
Bacteroides eggerthii	0	1	0	0
Bacteroides fragilis	1	1	1	1
Bacteroides helcogenes	0	0	1	0
Bacteroides heparinolyticus	0	0	1	0
Bacteroides intestinalis	0	0	1	0
Bacteroides nordii	0	1	0	0
Bacteroides ovatus	1	1	1	1
Bacteroides salanitronis	1	0	1	0
Bacteroides sp, A1C1	0	0	1	0
Bacteroides thetaiotaomicron	1	1	1	0
Bacteroides uniformis	0	1	1	0
Bacteroides vulgatus	1	1	1	1
Bacteroides xylanisolvens	0	0	1	1
Bacteroides zoogleoformans	0	0	1	0
Barnesiella intestinihominis	0	1	0	0
Barnesiella viscericola	1	0	1	0
Bifidobacterium adolescentis	1	1	1	1
Bifidobacterium angulatum	1	0	1	0
Bifidobacterium bifidum	1	1	1	1
Bifidobacterium breve	1	0	1	0
Bifidobacterium catenulatum	1	1	1	0
Bifidobacterium dentium	0	0	1	0
Bifidobacterium gallinarum	0	0	1	0
Bifidobacterium kashiwanohense	1	0	0	0
Bifidobacterium longum	1	1	1	1
Bifidobacterium pseudocatenulatum	1	0	1	0
Bifidobacterium stercoris	0	0	0	1
Bifidobacterium thermophilum	1	0	0	0
Blautia hansenii	1	0	0	0
Blautia obeum	0	0	0	1
Blautia producta	0	0	1	0
Blautia sp, N6H1-15	0	0	1	0
Blautia sp, SC05B48	0	0	1	0
Butyricimonas faecalis	0	0	1	0
Butyrivibrio fibrisolvens	0	0	1	0
Butyrivibrio hungatei	0	0	1	0
Butyrivibrio proteoclasticus	0	0	1	0
Campylobacter jejuni	0	0	1	0
Caproiciproducens sp, NJN-50	0	0	1	0
Catenibacterium mitsuokai	0	1	0	0
Catenibacterium sp.	0	0	0	1
Chitinophaga pinensis	0	0	1	0
Christensenella massiliensis	1	0	0	0
Christensenella minuta	0	0	1	0
Christensenella sp, Marseille-P3954	0	0	1	0
Chryseobacterium gallinarum	1	0	0	0
Clostridiales bacterium 1 7 47FAA	0	1	0	0
Clostridiales bacterium CCNA10	0	0	1	0
Clostridioides difficile	1	0	1	0
Clostridium argentinense	0	0	1	0
Clostridium baratii	0	0	1	0
Clostridium bartlettii	0	1	0	0
Clostridium bolteae	1	1	1	0
Clostridium botulinum	0	0	1	0
Clostridium butyricum	0	0	1	0
Clostridium cellulosi	0	0	1	0
Clostridium citroniae	0	1	0	0
Clostridium hathewayi	0	1	0	0
Clostridium hiranonis	0	0	1	0
Clostridium hylemonae	0	0	1	0
Clostridium innocuum	0	1	0	0
Clostridium leptum	0	1	0	0
Clostridium nexile	0	1	0	0
Clostridium pasteurianum	0	0	1	0
Clostridium perfringens	0	0	1	1
Clostridium saccharolyticum	0	0	1	0
Clostridium saccharoperbutylacetonicum	0	0	1	0
Clostridium scindens	0	0	1	0
Clostridium septicum	0	0	1	0
Clostridium sp, CT4	0	0	1	0
Clostridium sp, SY8519	1	0	1	0
Clostridium sphenoides	0	0	1	0
Collinsella aerofaciens	1	1	1	0
Collinsella sp.	0	0	0	1
Coprococcus comes	0	1	0	1
Dialister pneumosintes	0	0	1	0
Dialister sp, 5BBH33	0	0	1	0
Dialister sp, Marseille-P5638	0	0	1	0
Dialister sp.	0	0	0	1
Dorea formicigenerans	0	1	0	1
Dorea longicatena	0	1	0	1
Draconibacterium orientale	0	0	1	0
Dysosmobacter welbionis	0	0	1	0
Eggerthella lenta	1	1	1	0
Enterococcus faecium	1	0	1	0
Erysipelotrichaceae bacterium 2 2 44A	0	1	0	0
Erysipelotrichaceae bacterium 6 1 45	0	1	0	0
Erysipelotrichaceae bacterium GAM147	0	0	1	0
Erysipelotrichaceae bacterium I46	1	0	0	0
Escherichia albertii	0	0	1	0
Escherichia coli	1	1	1	1
Escherichia fergusonii	1	0	1	0
Escherichia marmotae	0	0	1	0
Escherichia sp, E4742	0	0	1	0
Ethanoligenens harbinense	0	0	1	0
Eubacterium biforme	0	1	0	0
Eubacterium callanderi	0	0	1	0
Eubacterium cellulosolvens	0	0	1	0
Eubacterium eligens	1	0	1	0
Eubacterium hallii	1	1	0	0
Eubacterium limosum	1	0	1	0
Eubacterium maltosivorans	0	0	1	0
Eubacterium ramulus	0	1	0	0
Eubacterium rectale	1	1	0	0
Eubacterium ventriosum	0	1	0	0
Faecalibacterium prausnitzii	1	1	1	1
Faecalibaculum rodentium	0	0	1	0
Faecalitalea cylindroides	0	0	1	0
Fermentimonas caenicola	0	0	1	0
Flavonifractor plautii	1	1	1	0
Flintibacter sp, KGMB00164	0	0	1	0
Gemella sanguinis	0	1	0	0
Gordonibacter pamelaeae	0	0	1	0
Gordonibacter urolithinfaciens	1	0	1	0
Holdemania filiformis	0	1	0	0
Homo sapiens	0	0	1	0
Hungateiclostridium clariflavum	0	0	1	0
Hungateiclostridium thermocellum	0	0	1	0
Hungatella hathewayi	0	0	1	0
Intestinibaculum porci	0	0	1	0
Intestinimonas butyriciproducens	1	0	1	0
Klebsiella oxytoca	0	0	1	0
Klebsiella pneumoniae	0	0	1	0
Klebsiella sp, LTGPAF-6F	1	0	0	0
Lachnoanaerobaculum umeaense	0	0	1	0
Lachnoclostridium phocaeense	1	0	1	0
Lachnoclostridium phytofermentans	0	0	1	0
Lachnoclostridium sp, YL32	1	0	1	0
Lachnospiraceae bacterium	0	0	1	0
Lachnospiraceae bacterium 1 1 57FAA	0	1	0	0
Lachnospiraceae bacterium 1 4 56FAA	0	1	0	0
Lachnospiraceae bacterium 3 1 46FAA	0	1	0	0
Lachnospiraceae bacterium 5 1 63FAA	0	1	0	0
Lachnospiraceae bacterium 7 1 58FAA	0	1	0	0
Lachnospiraceae bacterium Choco86	0	0	1	0
Lachnospiraceae bacterium GAM79	0	0	1	0
Lachnospiraceae bacterium KGMB03038	0	0	1	0
Lachnospiraceae bacterium KM106-2	0	0	1	0
Lachnospiraceae bacterium oral taxon 500	0	0	1	0
Lactobacillus amylovorus	1	0	0	0
Lactobacillus ruminis	1	1	1	1
Lactococcus lactis	1	1	1	0
Lactococcus phage 340	0	0	1	0
Lactococcus phage jm2	0	0	1	0
Lactococcus phage jm3	0	0	1	0
Lactococcus phage P680	0	0	1	0
Lactococcus phage phi7	0	0	1	0
Lactococcus raffinolactis	0	1	0	0
Lactococcus virus 712	0	0	1	0
Lactococcus virus ASCC191	0	0	1	0
Lactococcus virus ASCC273	0	0	1	0
Lactococcus virus Bibb29	0	0	1	0
Lactococcus virus bIL170	0	0	1	0
Lactococcus virus CB13	0	0	1	0
Lactococcus virus P008	0	0	1	0
Lactococcus virus Sl4	0	0	1	0
Libanicoccus massiliensis	0	0	1	0
Longibaculum sp, KGMB06250	0	0	1	0
Megamonas funiformis	0	1	0	0
Megamonas hypermegale	1	1	1	1
Megamonas rupellensis	0	1	0	0
Megasphaera elsdenii	1	1	1	0
Megasphaera hexanoica	0	0	1	0
Megasphaera stantonii	0	0	1	0
Methanobrevibacter smithii	1	1	0	0
Mordavella sp, Marseille-P3756	1	0	1	0
Mucinivorans hirudinis	0	0	1	0
Murdochiella vaginalis	1	0	0	0
Muribaculaceae bacterium DSM 108610	0	0	1	0
Muribaculum intestinale	0	0	1	0
Muribaculum sp, H5	0	0	1	0
Muribaculum sp, TLL-A4	0	0	1	0
Odoribacter splanchnicus	1	1	1	0
Olsenella sp, GAM18	0	0	1	0
Olsenella sp, Marseille-P2300	1	0	0	0
Olsenella umbonata	0	0	1	0
Ornithobacterium rhinotracheale	1	0	0	0
Oscillibacter sp KLE 1745	0	1	0	0
Oscillibacter sp, PEA192	0	0	1	0
Oscillibacter valericigenes	0	0	1	0
Paeniclostridium sordellii	0	0	1	0
Paludibacter propionicigenes	0	0	1	0
Parabacteroides distasonis	1	0	1	0
Parabacteroides goldsteinii	0	1	0	0
Parabacteroides johnsonii	0	1	0	0
Parabacteroides merdae	0	1	0	1
Parabacteroides sp, CT06	1	0	1	0
Paraclostridium bifermentans	0	0	1	0
Paraprevotella clara	0	1	0	0
Paraprevotella xylaniphila	0	1	1	0
Parolsenella catena	0	0	1	0
Petrimonas mucosa	0	0	1	0
Porphyromonas asaccharolytica	0	0	1	0
Porphyromonas cangingivalis	0	0	1	0
Porphyromonas crevioricanis	0	0	1	0
Porphyromonas gingivalis	0	0	1	0
Prevotella copri	0	1	0	1
Prevotella dentalis	1	0	1	0
Prevotella denticola	0	0	1	0
Prevotella enoeca	0	0	1	0
Prevotella fusca	0	0	1	0
Prevotella intermedia	0	0	1	0
Prevotella jejuni	0	0	1	0
Prevotella melaninogenica	0	0	1	0
Prevotella oris	0	0	1	0
Prevotella ruminicola	0	0	1	0
Prevotella scopos	0	0	1	0
Prevotella sp, oral taxon 299	0	0	1	0
Proteiniphilum saccharofermentans	0	0	1	0
Pseudobutyrivibrio xylanivorans	0	0	1	0
Pseudoclostridium thermosuccinogenes	0	0	1	0
Pseudomonas tolaasii	0	0	1	0
Psychroflexus torquis	0	0	1	0
Roseburia faecis	0	0	0	1
Roseburia hominis	1	1	1	1
Roseburia intestinalis	0	1	1	1
Roseburia inulinivorans	0	1	0	1
Roseiflexus castenholzii	0	0	1	0
Rothia mucilaginosa	1	0	1	0
Ruminococcaceae bacterium CPB6	0	0	1	0
Ruminococcus albus	0	0	1	0
Ruminococcus bicirculans	0	0	1	0
Ruminococcus bromii	0	1	0	1
Ruminococcus callidus	0	1	0	0
Ruminococcus champanellensis	0	0	1	0
Ruminococcus gnavus	0	1	1	0
Ruminococcus lactaris				1
Ruminococcus obeum	0	1	0	0
Ruminococcus sp 5 1 39BFAA	0	1	0	0
Ruminococcus sp, JE7A12	0	0	1	0
Ruminococcus torques	0	1	0	0
Ruthenibacterium lactatiformans	0	0	1	0
Salmonella enterica	1	0	1	0
Schaalia odontolytica	0	0	1	0
Selenomonas ruminantium	0	0	1	0
Selenomonas sputigena	0	0	1	0
Shigella boydii	0	0	1	0
Shigella dysenteriae	1	0	1	0
Shigella flexneri	1	0	1	0
Slackia heliotrinireducens	0	0	1	0
Sorangium cellulosum	0	0	1	0
Streptococcus anginosus	1	0	0	0
Streptococcus australis	0	1	0	0
Streptococcus constellatus	1	0	0	0
Streptococcus equinus	1	0	0	0
Streptococcus parasanguinis	0	1	0	0
Streptococcus pasteurianus	0	0	1	0
Streptococcus salivarius	1	1	1	0
Streptococcus sanguinis	0	1	1	0
Streptococcus sp, A12	1	0	1	0
Streptococcus sp, FDAARGOS 192	1	0	0	0
Streptococcus suis	1	0	0	0
Streptococcus thermophilus	1	1	1	0
Streptococcus vestibularis	0	1	0	0
Streptomyces lividans	0	0	1	0
Sutterella megalosphaeroides	0	0	1	0
Sutterella sp, KGMB03119	0	0	1	0
Sutterella wadsworthensis	0	1	0	0
Tannerella forsythia	0	0	1	0
Tannerella sp, oral taxon HOT-286	0	0	1	0
Xanthomonas euvesicatoria	0	0	1	0

## Sheet: A7_Final
Species	Centrifuge	MetaPhlAn2	Kraken2	TAGMA
Achromobacter xylosoxidans	0	0	1	0
Acidaminococcus fermentans	1	0	1	0
Acidaminococcus intestini	1	0	1	0
Actinomyces odontolyticus	0	1	0	0
Adlercreutzia equolifaciens	1	1	1	0
Agrobacterium tumefaciens	0	0	1	0
Akkermansia muciniphila	0	0	1	0
Alistipes finegoldii	1	1	1	0
Alistipes indistinctus	0	1	0	0
Alistipes megaguti	0	0	1	0
Alistipes onderdonkii	0	1	0	0
Alistipes putredinis	0	1	0	1
Alistipes senegalensis	0	1	0	0
Alistipes shahii	0	1	1	0
Alistipes sp, 3BBH6	0	0	1	0
Alistipes sp, 5CBH24	0	0	1	0
Alistipes sp, 5CPEGH6	0	0	1	0
Alistipes sp, 6CPBBH3	0	0	1	0
Alistipes sp, dk3624	0	0	1	0
Alloprevotella sp, E39	0	0	1	0
Aminipila sp, JN-18	0	0	1	0
Anaerobutyricum hallii	0	0	1	0
Anaerostipes hadrus	1	1	1	0
Anaerostipes rhamnosivorans	0	0	1	0
Anaerotruncus colihominis	0	1	0	0
Arabia massiliensis	0	0	1	0
Azospirillum brasilense	0	0	1	0
Bacillus thuringiensis	0	0	1	0
Bacteroidales bacterium CF	0	0	1	0
Bacteroidales bacterium ph8	0	1	0	0
Bacteroides caccae	1	1	1	0
Bacteroides caecimuris	1	0	1	0
Bacteroides cellulosilyticus	1	0	1	0
Bacteroides coprosuis	0	0	1	0
Bacteroides dorei	1	0	1	0
Bacteroides eggerthii	0	1	0	0
Bacteroides faecis	0	1	0	1
Bacteroides fragilis	1	1	1	1
Bacteroides helcogenes	0	0	1	0
Bacteroides heparinolyticus	0	0	1	0
Bacteroides intestinalis	0	0	1	0
Bacteroides ovatus	1	1	1	1
Bacteroides salanitronis	1	0	1	0
Bacteroides sp, A1C1	1	0	1	0
Bacteroides stercoris	0	1	1	1
Bacteroides thetaiotaomicron	0	0	1	0
Bacteroides uniformis	1	1	1	0
Bacteroides vulgatus	0	1	1	1
Bacteroides xylanisolvens	1	1	1	1
Bacteroides zoogleoformans	0	1	1	0
Barnesiella intestinihominis	0	0	1	0
Barnesiella viscericola	0	1	0	0
Bifidobacterium adolescentis	1	0	1	1
Bifidobacterium angulatum	1	1	1	0
Bifidobacterium bifidum	1	0	1	1
Bifidobacterium breve	1	1	1	0
Bifidobacterium catenulatum	1	0	1	0
Bifidobacterium gallinarum	1	0	1	0
Bifidobacterium kashiwanohense	1	0	1	0
Bifidobacterium longum	0	0	1	1
Bifidobacterium pseudocatenulatum	1	0	0	0
Bifidobacterium scardovii	1	1	1	0
Bifidobacterium stercoris	0	1	1	1
Bifidobacterium thermophilum	1	0	1	0
Bilophila wadsworthia	0	0	1	0
Blautia hansenii	1	0	0	0
Blautia obeum	1	1	1	1
Blautia producta	0	1	0	0
Blautia sp, N6H1-15	1	0	0	0
Blautia sp, SC05B48	0	0	1	0
Butyricimonas faecalis	0	0	1	0
Butyrivibrio fibrisolvens	0	0	1	0
Butyrivibrio hungatei	0	0	1	0
Butyrivibrio proteoclasticus	0	0	1	0
Campylobacter coli	0	0	1	0
Campylobacter jejuni	0	0	1	0
Caproiciproducens sp, NJN-50	1	0	0	0
Catenibacterium mitsuokai	1	0	1	0
Catenibacterium sp.	0	0	0	1
Chitinophaga pinensis	0	0	1	0
Christensenella massiliensis	0	1	0	0
Christensenella minuta	0	0	1	0
Christensenella sp, Marseille-P3954	1	0	0	0
Chroococcidiopsis thermalis	0	0	1	0
Clostridiaceae bacterium JC118	0	0	1	0
Clostridiales bacterium 1 7 47FAA	0	0	1	0
Clostridiales bacterium CCNA10	0	1	0	0
Clostridioides difficile	0	1	0	0
Clostridium asparagiforme	0	0	1	0
Clostridium baratii	1	0	1	0
Clostridium bartlettii	0	1	0	0
Clostridium beijerinckii	0	0	1	0
Clostridium bolteae	0	1	0	0
Clostridium botulinum	0	0	1	0
Clostridium butyricum	1	1	1	0
Clostridium cellulosi	0	0	1	0
Clostridium chauvoei	0	0	1	0
Clostridium citroniae	0	0	1	0
Clostridium hathewayi	0	0	1	0
Clostridium hiranonis	0	1	0	0
Clostridium hylemonae	0	1	0	0
Clostridium innocuum	0	0	1	0
Clostridium isatidis	0	0	1	0
Clostridium leptum	0	1	0	0
Clostridium nexile	0	0	1	0
Clostridium pasteurianum	0	1	0	0
Clostridium perfringens	0	1	0	1
Clostridium ramosum	0	0	1	0
Clostridium saccharobutylicum	0	0	1	0
Clostridium saccharolyticum	0	1	0	0
Clostridium saccharoperbutylacetonicum	0	0	1	0
Clostridium scindens	0	0	1	0
Clostridium septicum	0	0	1	0
Clostridium sp, SY8519	0	0	1	0
Clostridium sphenoides	0	0	1	0
Clostridium symbiosum	0	0	1	0
Collinsella aerofaciens	0	0	1	0
Collinsella sp.				1
Coprococcus catus	0	1	0	1
Coprococcus comes	1	1	1	1
Coprococcus sp ART55 1	0	1	0	0
Coriobacteriaceae bacterium 68-1-3	0	1	0	0
Cupriavidus taiwanensis	0	1	0	0
Denitrobacterium detoxificans	0	0	1	0
Desulfovibrio desulfuricans	0	0	1	0
Desulfovibrio piger	0	0	1	0
Desulfovibrio vulgaris	0	0	1	0
Dialister pneumosintes	0	0	1	0
Dialister sp, 5BBH33	0	0	1	0
Dialister sp, Marseille-P5638	0	0	1	0
Dialister sp.				1
Dorea formicigenerans	0	0	1	0
Dorea longicatena	0	0	1	1
Draconibacterium orientale	0	1	0	0
Dysosmobacter welbionis	0	1	0	0
Eggerthella lenta	0	0	1	0
Eggerthella sp, YY7918	0	0	1	0
Enterobacter cloacae complex 'Hoffmann cluster III'	1	1	1	0
Enterobacter hormaechei	0	0	1	0
Enterococcus faecium	1	0	0	0
Erysipelotrichaceae bacterium 2 2 44A	1	0	0	0
Erysipelotrichaceae bacterium 6 1 45	0	0	1	0
Erysipelotrichaceae bacterium GAM147	0	1	0	0
Erysipelotrichaceae bacterium I46	0	1	0	0
Escherichia coli	0	0	1	1
Ethanoligenens harbinense	1	0	0	0
Eubacterium biforme	1	1	1	0
Eubacterium callanderi	0	0	1	0
Eubacterium cellulosolvens	0	1	0	0
Eubacterium eligens	0	0	1	0
Eubacterium hallii	0	0	1	0
Eubacterium limosum	1	1	1	0
Eubacterium maltosivorans	1	1	0	0
Eubacterium ramulus	1	1	1	0
Eubacterium rectale	0	0	1	1
Eubacterium siraeum	0	1	0	0
Eubacterium ventriosum	1	1	0	0
Faecalibacterium prausnitzii	0	1	0	1
Faecalibaculum rodentium	0	1	0	0
Faecalitalea cylindroides	1	1	1	0
Fermentimonas caenicola	0	0	1	0
Flavonifractor plautii	0	0	1	0
Flintibacter sp, KGMB00164	0	0	1	0
Gordonibacter pamelaeae	1	1	1	0
Gordonibacter urolithinfaciens	0	0	1	0
Haemophilus parainfluenzae	0	0	1	0
Heliobacterium modesticaldum	1	0	1	0
Homo sapiens	0	1	1	0
Hungatella hathewayi	0	0	1	0
Intestinibaculum porci	0	0	1	0
Intestinimonas butyriciproducens	0	0	1	0
Klebsiella oxytoca	0	0	1	0
Klebsiella pneumoniae	1	0	1	0
Klebsiella sp, 2N3	1	1	1	0
Klebsiella sp, M5al	1	0	1	0
Lachnoanaerobaculum umeaense	1	0	0	0
Lachnoclostridium phocaeense	1	0	0	0
Lachnoclostridium phytofermentans	0	0	1	0
Lachnoclostridium sp, YL32	1	0	1	0
Lachnospiraceae bacterium	0	0	1	0
Lachnospiraceae bacterium 5 1 63FAA	1	0	1	0
Lachnospiraceae bacterium 7 1 58FAA	0	0	1	0
Lachnospiraceae bacterium 8 1 57FAA	0	1	0	0
Lachnospiraceae bacterium Choco86	0	1	0	0
Lachnospiraceae bacterium GAM79	0	1	0	0
Lachnospiraceae bacterium KGMB03038	0	0	1	0
Lachnospiraceae bacterium KM106-2	0	0	1	0
Lachnospiraceae bacterium oral taxon 500	0	0	1	0
Lactobacillus agilis	0	0	1	0
Lactobacillus amylovorus	1	0	1	0
Lactobacillus gasseri	1	0	0	0
Lactobacillus ruminis	1	0	0	1
Lactobacillus salivarius	1	0	0	0
Lactococcus lactis	1	1	1	0
Libanicoccus massiliensis	1	1	1	0
Longibaculum sp, KGMB06250	1	1	1	0
Megamonas funiformis	0	0	1	0
Megamonas hypermegale	0	0	1	0
Megamonas rupellensis	0	1	0	0
Megasphaera elsdenii	0	1	1	0
Megasphaera hexanoica	0	1	0	0
Megasphaera stantonii	1	1	1	0
Mordavella sp, Marseille-P3756	0	0	1	0
Mucinivorans hirudinis	0	0	1	0
Murdochiella vaginalis	1	0	1	0
Muribaculaceae bacterium DSM 108610	0	0	1	0
Muribaculum intestinale	1	0	0	0
Muribaculum sp, H5	0	0	1	0
Muribaculum sp, TLL-A4	0	0	1	0
Myroides odoratimimus	0	0	1	0
Odoribacter splanchnicus	0	0	1	0
Olsenella sp, GAM18	1	0	0	0
Olsenella uli	1	1	1	0
Olsenella umbonata	0	0	1	0
Opitutaceae bacterium TAV5	0	0	1	0
Ornithobacterium rhinotracheale	0	0	1	0
Oscillibacter sp, PEA192	0	0	1	0
Oscillibacter valericigenes	1	0	0	0
Paenibacillus mucilaginosus	0	0	1	0
Paenibacillus sp, B01	0	0	1	0
Paeniclostridium sordellii	0	0	1	0
Paludibacter propionicigenes	0	0	1	0
Parabacteroides distasonis	0	0	1	0
Parabacteroides goldsteinii	0	0	1	0
Parabacteroides merdae	1	1	1	1
Parabacteroides sp, CT06	0	1	0	0
Paraclostridium bifermentans	0	1	0	0
Paraprevotella clara	1	0	1	0
Paraprevotella xylaniphila	1	0	1	0
Parolsenella catena	0	0	1	0
Petrimonas mucosa	0	1	0	0
Porphyromonas asaccharolytica	0	1	1	0
Porphyromonas cangingivalis	0	0	1	0
Porphyromonas crevioricanis	0	0	1	0
Porphyromonas gingivalis	0	0	1	0
Prevotella copri	0	0	1	1
Prevotella dentalis	0	0	1	0
Prevotella denticola	0	0	1	0
Prevotella enoeca	0	1	0	0
Prevotella fusca	0	0	1	0
Prevotella intermedia	0	0	1	0
Prevotella jejuni	0	0	1	0
Prevotella melaninogenica	0	0	1	0
Prevotella oris	0	0	1	0
Prevotella ruminicola	0	0	1	0
Prevotella scopos	0	0	1	0
Prevotella sp, oral taxon 299	0	0	1	0
Proteiniphilum saccharofermentans	0	0	1	0
Pseudobutyrivibrio xylanivorans	0	0	1	0
Pseudoclostridium thermosuccinogenes	0	0	1	0
Pseudomonas chlororaphis	0	0	1	0
Pseudomonas fluorescens	0	0	1	0
Pseudomonas putida	0	0	1	0
Pseudomonas stutzeri	0	0	1	0
Rhizobium leguminosarum	0	0	1	0
Rhodobacter sphaeroides	0	0	1	0
Rhodopseudomonas palustris	0	0	1	0
Roseburia hominis	0	0	1	1
Roseburia intestinalis	0	0	1	1
Roseburia inulinivorans	0	0	1	0
Roseiflexus castenholzii	1	1	1	0
Rothia mucilaginosa	0	1	1	0
Ruminococcaceae bacterium CPB6	0	1	0	0
Ruminococcus albus	0	0	1	0
Ruminococcus bicirculans	1	0	1	0
Ruminococcus bromii	0	0	1	1
Ruminococcus callidus	0	0	1	1
Ruminococcus champanellensis	1	0	1	0
Ruminococcus gnavus	0	1	0	0
Ruminococcus lactaris	0	0	0	1
Ruminococcus obeum	0	1	0	0
Ruminococcus sp 5 1 39BFAA	0	0	1	0
Ruminococcus sp, JE7A12	0	0	1	0
Ruminococcus torques	0	1	0	0
Ruthenibacterium lactatiformans	0	1	0	0
Salmonella enterica	0	0	1	0
Schaalia odontolytica	0	1	0	0
Selenomonas ruminantium	0	0	1	0
Selenomonas sp, oral taxon 126	0	0	1	0
Selenomonas sp, oral taxon 920	0	0	1	0
Selenomonas sputigena	0	0	1	0
Shigella dysenteriae	0	0	1	0
Shigella sp, PAMC 28760	0	0	1	0
Slackia heliotrinireducens	0	0	1	0
Sorangium cellulosum	1	0	0	0
Stenotrophomonas maltophilia	1	0	0	0
Streptococcus anginosus	0	0	1	0
Streptococcus equinus	0	0	1	0
Streptococcus mutans	0	0	1	0
Streptococcus parasanguinis	1	0	0	0
Streptococcus pasteurianus	1	0	0	0
Streptococcus salivarius	1	0	0	0
Streptococcus sp, FDAARGOS 192	0	1	0	0
Streptococcus thermophilus	0	0	1	0
Streptomyces lividans	1	1	1	0
Streptomyces venezuelae	1	0	0	0
Succinatimonas hippei	1	1	1	0
Sutterella megalosphaeroides	0	0	1	0
Sutterella wadsworthensis	0	0	1	0
Tannerella forsythia	0	1	0	0
Tannerella sp, oral taxon HOT-286	0	0	1	0
Treponema succinifaciens	0	1	0	0
Variovorax paradoxus	0	0	1	0
Veillonella atypica	0	0	1	0
Veillonella dispar	1	0	0	0
Veillonella parvula	0	0	1	0

## Sheet: A8_Final
Species	Centrifuge	MetaPhlAn2	Kraken2	TAGMA
Acidaminococcus fermentans	0	0	0	0
Adlercreutzia equolifaciens	1	1	1	0
Aeromonas salmonicida	0	0	0	0
Agrobacterium tumefaciens	0	0	0	0
Akkermansia muciniphila	0	1	1	0
Alistipes finegoldii	1	1	1	0
Alistipes indistinctus	0	1	1	0
Alistipes megaguti	0	0	0	0
Alistipes onderdonkii	0	1	1	0
Alistipes putredinis	0	1	1	1
Alistipes shahii	0	1	1	0
Alistipes sp, 3BBH6	0	0	0	0
Alistipes sp, 5CBH24	0	0	0	0
Alistipes sp, 5CPEGH6	0	0	0	0
Alistipes sp, 6CPBBH3	0	0	0	0
Alistipes sp, dk3624	0	0	0	0
Alloprevotella sp, E39	0	0	0	0
Anaerobutyricum hallii	0	0	0	0
Anaerostipes hadrus	1	1	1	0
Anaerostipes rhamnosivorans	0	0	0	0
Anaerotignum propionicum	0	0	0	0
Anaerotruncus colihominis	0	1	1	0
Bacillus cereus	0	0	0	0
Bacteroidales bacterium ph8	0	1	1	0
Bacteroides caccae	1	1	1	0
Bacteroides caecimuris	1	0	0	0
Bacteroides cellulosilyticus	1	0	0	0
Bacteroides coprosuis	0	0	0	0
Bacteroides dorei	1	0	0	0
Bacteroides eggerthii	0	1	1	0
Bacteroides fragilis	1	0	0	0
Bacteroides helcogenes	0	0	0	0
Bacteroides heparinolyticus	0	0	0	0
Bacteroides intestinalis	0	1	1	1
Bacteroides ovatus	1	1	1	1
Bacteroides plebeius	0	1	1	0
Bacteroides salanitronis	1	0	0	0
Bacteroides sp, A1C1	0	0	0	0
Bacteroides stercoris	0	1	1	1
Bacteroides thetaiotaomicron	1	1	1	0
Bacteroides uniformis	0	1	1	0
Bacteroides vulgatus	1	1	1	1
Bacteroides xylanisolvens	0	1	1	0
Bacteroides zoogleoformans	0	0	0	0
Barnesiella viscericola	1	0	0	0
Bifidobacterium adolescentis	1	1	1	1
Bifidobacterium bifidum	0	0	0	0
Bifidobacterium breve	1	0	0	0
Bifidobacterium catenulatum	1	0	0	0
Bifidobacterium kashiwanohense	1	0	0	0
Bifidobacterium longum	1	1	1	0
Bifidobacterium stercoris	0	0	0	1
Bilophila wadsworthia	0	1	1	0
Blautia hansenii	1	0	0	0
Blautia obeum	0	0	0	1
Blautia producta	0	0	0	0
Blautia sp, N6H1-15	0	0	0	0
Blautia sp, SC05B48	0	0	0	0
Butyricimonas faecalis	0	0	0	0
Butyrivibrio crossotus	0	0	0	1
Butyrivibrio fibrisolvens	0	0	0	0
Butyrivibrio hungatei	0	0	0	0
Butyrivibrio proteoclasticus	0	0	0	0
Campylobacter coli	1	0	0	0
Campylobacter jejuni	1	0	0	0
Caproiciproducens sp, NJN-50	0	0	0	0
Christensenella massiliensis	1	0	0	0
Christensenella minuta	0	0	0	0
Christensenella sp, Marseille-P3954	0	0	0	0
Chryseobacterium gallinarum	1	0	0	0
Chryseobacterium taklimakanense	1	0	0	0
Citrobacter portucalensis	0	0	0	0
Clostridiales bacterium CCNA10	0	0	0	0
Clostridioides difficile	1	0	0	0
Clostridium argentinense	0	0	0	0
Clostridium asparagiforme	0	1	1	0
Clostridium baratii	0	0	0	0
Clostridium bartlettii	0	1	1	0
Clostridium beijerinckii	0	0	0	0
Clostridium bolteae	1	0	0	0
Clostridium bornimense	0	0	0	0
Clostridium botulinum	0	0	0	0
Clostridium butyricum	0	0	0	0
Clostridium cellulosi	0	0	0	0
Clostridium cellulovorans	0	0	0	0
Clostridium chauvoei	0	0	0	0
Clostridium formicaceticum	0	0	0	1
Clostridium hathewayi	0	0	0	1
Clostridium homopropionicum	0	0	0	1
Clostridium hylemonae	0	0	0	0
Clostridium isatidis	0	0	0	0
Clostridium leptum	0	1	1	0
Clostridium ljungdahlii	0	0	0	1
Clostridium novyi	0	0	0	0
Clostridium pasteurianum	0	0	0	0
Clostridium perfringens	0	0	0	1
Clostridium saccharobutylicum	0	0	0	0
Clostridium saccharolyticum	0	0	0	0
Clostridium saccharoperbutylacetonicum	0	0	0	0
Clostridium scindens	0	0	0	0
Clostridium septicum	0	0	0	0
Clostridium sp, CT4	0	0	0	0
Clostridium sp, DL-VIII	0	0	0	0
Clostridium sp, SY8519	1	0	0	0
Clostridium sphenoides	0	0	0	0
Clostridium taeniosporum	0	0	0	0
Collinsella aerofaciens	1	1	1	0
Collinsella sp.	0	0	0	1
Coprococcus catus	0	1	1	0
Coprococcus comes	0	1	1	1
Coprococcus sp ART55 1	0	1	1	0
Desulfovibrio vulgaris	0	0	0	0
Dialister invisus	0	1	1	1
Dialister pneumosintes	0	0	0	0
Dorea formicigenerans	0	1	1	0
Dorea longicatena	0	1	1	1
Dysosmobacter welbionis	0	0	0	0
Eggerthella lenta	0	0	0	0
Enterococcus cecorum	0	0	0	0
Enterococcus faecium	0	0	0	0
Erysipelotrichaceae bacterium GAM147	0	0	0	0
Escherichia coli	1	1	1	0
Ethanoligenens harbinense	0	0	0	0
Eubacterium callanderi	0	0	0	0
Eubacterium cellulosolvens	0	0	0	0
Eubacterium eligens	1	1	1	1
Eubacterium hallii	1	1	1	0
Eubacterium limosum	0	0	0	0
Eubacterium maltosivorans	0	0	0	0
Eubacterium ramulus	0	1	1	0
Eubacterium rectale	1	1	1	1
Eubacterium siraeum	0	1	1	0
Faecalibacterium prausnitzii	1	1	1	1
Faecalibaculum rodentium	0	0	0	0
Faecalitalea cylindroides	0	0	0	0
Flavonifractor plautii	1	0	0	0
Flintibacter sp, KGMB00164	0	0	0	0
Haemophilus parainfluenzae	1	1	1	0
Herbinix luporum	0	0	0	0
Holdemania filiformis	0	1	1	0
Homo sapiens	0	0	0	0
Hungatella hathewayi	0	0	0	0
Intestinimonas butyriciproducens	1	0	0	0
Lachnoanaerobaculum umeaense	0	0	0	0
Lachnoclostridium phocaeense	1	0	0	0
Lachnoclostridium phytofermentans	0	0	0	0
Lachnoclostridium sp, YL32	0	0	0	0
Lachnospiraceae bacterium	0	0	0	0
Lachnospiraceae bacterium 3 1 46FAA	0	1	1	0
Lachnospiraceae bacterium 5 1 63FAA	0	1	1	0
Lachnospiraceae bacterium 7 1 58FAA	0	1	1	0
Lachnospiraceae bacterium 8 1 57FAA	0	1	1	0
Lachnospiraceae bacterium Choco86	0	0	0	0
Lachnospiraceae bacterium GAM79	0	0	0	0
Lachnospiraceae bacterium KGMB03038	0	0	0	0
Lachnospiraceae bacterium KM106-2	0	0	0	0
Lachnospiraceae bacterium oral taxon 500	1	0	0	0
Lactobacillus amylophilus	1	0	0	0
Lactococcus lactis	1	1	1	0
Longibaculum sp, KGMB06250	0	0	0	0
Mageeibacillus indolicus	0	0	0	0
Megasphaera elsdenii	1	0	0	0
Megasphaera stantonii	0	0	0	0
Mobiluncus curtisii	1	0	0	0
Mordavella sp, Marseille-P3756	1	0	0	0
Murdochiella vaginalis	1	0	0	0
Muribaculaceae bacterium DSM 108610	0	0	0	0
Muribaculum intestinale	0	0	0	0
Muribaculum sp, H5	0	0	0	0
Muribaculum sp, TLL-A4	0	0	0	0
Odoribacter splanchnicus	1	1	1	1
Ornithobacterium rhinotracheale	1	0	0	0
Oscillibacter sp, PEA192	0	0	0	0
Oscillibacter valericigenes	0	0	0	0
Paeniclostridium sordellii	0	0	0	0
Parabacteroides distasonis	1	1	1	0
Parabacteroides johnsonii	0	1	1	0
Parabacteroides merdae	0	1	1	1
Parabacteroides sp, CT06	1	0	0	0
Paraclostridium bifermentans	0	0	0	0
Paraprevotella clara	0	1	1	0
Paraprevotella xylaniphila	0	1	1	0
Parasutterella excrementihominis	0	1	1	0
Petrimonas mucosa	0	0	0	0
Porphyromonas gingivalis	0	0	0	0
Prevotella dentalis	0	0	0	0
Prevotella denticola	0	0	0	0
Prevotella intermedia	1	0	0	0
Prevotella ruminicola	0	0	0	0
Prevotella sp, oral taxon 299	0	0	0	0
Proteiniphilum saccharofermentans	0	0	0	0
Pseudobutyrivibrio xylanivorans	0	0	0	0
Pseudoclostridium thermosuccinogenes	0	0	0	0
Pseudoflavonifractor capillosus	0	1	1	0
Pseudomonas tolaasii	0	0	0	0
Roseburia hominis	1	1	1	1
Roseburia intestinalis	0	1	1	1
Roseburia inulinivorans	0	1	1	1
Rothia mucilaginosa	0	1	1	0
Ruminiclostridium sp, KB18	1	0	0	0
Ruminococcaceae bacterium CPB6	0	0	0	0
Ruminococcus albus	0	0	0	0
Ruminococcus bicirculans	1	0	0	0
Ruminococcus bromii	0	1	1	1
Ruminococcus callidus	0	1	1	0
Ruminococcus champanellensis	0	1	1	0
Ruminococcus gnavus	0	0	0	0
Ruminococcus lactaris	0	1	1	1
Ruminococcus obeum	0	1	1	0
Ruminococcus sp 5 1 39BFAA	0	1	1	0
Ruminococcus sp, JE7A12	0	0	0	0
Ruminococcus torques	0	1	1	0
Ruthenibacterium lactatiformans	0	0	0	0
Schaalia odontolytica	0	0	0	0
Selenomonas ruminantium	0	0	0	0
Selenomonas sputigena	0	0	0	0
Sorangium cellulosum	0	0	0	0
Streptococcus agalactiae	0	0	0	0
Streptococcus anginosus	1	0	0	0
Streptococcus australis	0	1	1	0
Streptococcus constellatus	1	0	0	0
Streptococcus equinus	1	0	0	0
Streptococcus parasanguinis	0	1	1	0
Streptococcus pasteurianus	0	0	0	0
Streptococcus salivarius	1	1	1	0
Streptococcus sp, FDAARGOS 192	1	0	0	0
Streptococcus suis	1	0	0	0
Streptococcus thermophilus	1	1	1	0
Streptomyces lividans	0	0	0	0
Sutterella sp, KGMB03119	0	0	0	0
Tannerella forsythia	0	0	0	0
Tannerella sp, oral taxon HOT-286	0	0	0	0
Turicibacter sp, H121	1	0	0	0
Veillonella atypica	0	1	1	0
Veillonella dispar	0	1	1	0
Veillonella parvula	1	1	1	0
Victivallales bacterium CCUG 44730	1	0	0	0

## Sheet: A9_Final
Species	Centrifuge	MetaPhlAn2	Kraken2	TAGMA
Actinomyces odontolyticus	0	1	0	0
Adlercreutzia equolifaciens	1	0	0	0
Anaerobutyricum hallii	0	0	1	0
Anaerostipes hadrus	1	0	1	0
Anaerostipes rhamnosivorans	0	0	1	0
Bacteroides caccae	0	0	1	0
Bacteroides caecimuris	1	0	1	0
Bacteroides cellulosilyticus	0	0	1	0
Bacteroides dorei	1	0	1	0
Bacteroides fragilis	1	1	1	1
Bacteroides helcogenes	0	0	1	0
Bacteroides intestinalis	0	0	1	0
Bacteroides ovatus	1	1	1	1
Bacteroides salanitronis	0	0	1	0
Bacteroides thetaiotaomicron	1	0	1	0
Bacteroides uniformis	0	0	1	0
Bacteroides vulgatus	1	0	1	0
Bacteroides xylanisolvens	0	0	1	1
Bifidobacterium adolescentis	1	0	1	0
Bifidobacterium breve	1	0	1	0
Bifidobacterium catenulatum	1	0	1	0
Bifidobacterium kashiwanohense	1	0	0	0
Bifidobacterium longum	1	1	1	0
Bifidobacterium pseudocatenulatum	1	1	1	0
Blautia hansenii	1	0	0	0
Blautia obeum	0	0	0	1
Blautia producta	0	0	1	0
Blautia sp, N6H1-15	0	0	1	0
Blautia sp, SC05B48	0	0	1	0
Butyricicoccus pullicaecorum	0	1	0	0
Butyrivibrio fibrisolvens	0	0	1	0
Butyrivibrio hungatei	0	0	1	0
Butyrivibrio proteoclasticus	0	0	1	0
Christensenella massiliensis	1	0	0	0
Christensenella minuta	0	0	1	0
Clostridiales bacterium CCNA10	0	0	1	0
Clostridioides difficile	1	0	1	0
Clostridium bartlettii	0	1	0	0
Clostridium bolteae	1	1	1	0
Clostridium botulinum	0	0	1	1
Clostridium butyricum	0	0	1	0
Clostridium formicaceticum	0	0	0	1
Clostridium hylemonae	0	0	1	0
Clostridium innocuum	0	1	0	0
Clostridium perfringens	0	0	1	0
Clostridium phage	0	0	0	1
Clostridium saccharolyticum	0	0	1	0
Clostridium scindens	0	0	1	0
Clostridium sp, SY8519	0	0	1	0
Clostridium sphenoides	0	0	1	0
Clostridium symbiosum	0	1	0	0
Collinsella aerofaciens	1	1	1	0
Coprococcus comes	0	1	0	1
Dialister invisus	0	1	0	1
Dorea formicigenerans	0	1	0	1
Dorea longicatena	0	1	0	1
Dysosmobacter welbionis	0	0	1	0
Eggerthella lenta	1	1	1	0
Enterococcus faecalis	1	1	1	0
Enterococcus faecium	0	0	1	0
Erysipelotrichaceae bacterium 2 2 44A	0	1	0	0
Erysipelotrichaceae bacterium GAM147	0	0	1	0
Erysipelotrichaceae bacterium I46	1	0	0	0
Escherichia coli	1	1	1	1
Eubacterium cellulosolvens	0	0	1	0
Eubacterium eligens	1	1	1	1
Eubacterium hallii	1	1	0	0
Eubacterium limosum	0	0	1	0
Eubacterium rectale	1	1	0	0
Faecalibacterium prausnitzii	1	1	1	1
Faecalibaculum rodentium	0	0	1	0
Faecalitalea cylindroides	0	0	1	0
Flavonifractor plautii	1	0	1	0
Flintibacter sp, KGMB00164	0	0	1	0
Gemella sanguinis	0	1	1	0
Granulicatella adiacens	0	1	0	0
Haemophilus haemolyticus	0	0	1	0
Haemophilus influenzae	1	0	1	0
Haemophilus parainfluenzae	1	1	1	0
Haemophilus pittmaniae	1	0	1	0
Haemophilus sputorum	0	1	0	0
Herbinix luporum	0	0	1	0
Homo sapiens	0	0	1	0
Hungatella hathewayi	0	0	1	0
Intestinimonas butyriciproducens	1	0	0	0
Lachnoanaerobaculum umeaense	0	0	1	0
Lachnoclostridium phocaeense	1	0	1	0
Lachnoclostridium phytofermentans	0	0	1	0
Lachnoclostridium sp, YL32	1	0	1	0
Lachnospiraceae bacterium	0	0	1	0
Lachnospiraceae bacterium 1 1 57FAA	0	1	0	0
Lachnospiraceae bacterium 2 1 58FAA	0	1	0	0
Lachnospiraceae bacterium 5 1 63FAA	0	1	0	0
Lachnospiraceae bacterium Choco86	0	0	1	0
Lachnospiraceae bacterium GAM79	0	0	1	0
Lachnospiraceae bacterium KGMB03038	0	0	1	0
Lachnospiraceae bacterium KM106-2	0	0	1	0
Lachnospiraceae bacterium oral taxon 500	0	0	1	0
Lactobacillus amylovorus	1	0	0	0
Longibaculum sp, KGMB06250	0	0	1	0
Mordavella sp, Marseille-P3756	1	0	1	0
Odoribacter splanchnicus	0	0	1	0
Ornithobacterium rhinotracheale	1	0	0	0
Oscillibacter sp, PEA192	0	0	1	0
Oscillibacter valericigenes	0	0	1	0
Parabacteroides distasonis	0	0	1	0
Parabacteroides sp, CT06	1	0	0	0
Peptoniphilus sp, ING2-D1G	1	0	0	0
Prevotella buccae	0	1	0	0
Pseudobutyrivibrio xylanivorans	0	0	1	0
Pseudomonas tolaasii	0	0	1	0
Pyramidobacter piscolens	0	1	0	0
Roseburia hominis	1	0	1	1
Roseburia intestinalis	0	1	1	1
Roseburia inulinivorans	0	1	0	1
Rothia dentocariosa	1	1	0	0
Rothia mucilaginosa	1	1	1	0
Ruminococcus bicirculans	1	0	1	0
Ruminococcus bromii	0	0	0	1
Ruminococcus callidus	0	1	0	0
Ruminococcus champanellensis	0	0	1	0
Ruminococcus gnavus	0	1	1	0
Ruminococcus lactaris	0	1	0	1
Ruminococcus obeum	0	1	0	0
Ruminococcus sp 5 1 39BFAA	0	1	0	0
Ruminococcus torques	0	1	0	1
Ruthenibacterium lactatiformans	0	0	1	0
Schaalia odontolytica	0	0	1	0
Shigella dysenteriae	1	0	0	0
Shigella flexneri	1	0	0	0
Shigella sp, PAMC 28760	1	0	0	0
Solobacterium moorei	0	1	0	0
Streptococcus acidominimus	1	0	0	0
Streptococcus anginosus	1	0	0	0
Streptococcus australis	0	1	1	0
Streptococcus constellatus	1	0	0	0
Streptococcus equinus	1	0	1	0
Streptococcus gordonii	0	0	1	0
Streptococcus infantis	0	1	0	0
Streptococcus mitis	1	0	1	0
Streptococcus mitis oralis pneumoniae	0	1	0	0
Streptococcus oralis	0	0	1	0
Streptococcus parasanguinis	1	1	1	1
Streptococcus pasteurianus	0	0	1	0
Streptococcus peroris	0	1	0	0
Streptococcus pneumoniae	0	0	1	0
Streptococcus salivarius	1	1	1	0
Streptococcus sanguinis	1	1	1	0
Streptococcus sp, A12	1	0	1	0
Streptococcus sp, FDAARGOS 192	1	0	1	0
Streptococcus sp, HSISM1	0	0	1	0
Streptococcus sp, HSISS2	0	0	1	0
Streptococcus sp, HSISS3	0	0	1	0
Streptococcus sp, LPB0220	0	0	1	0
Streptococcus sp, oral taxon 431	0	0	1	0
Streptococcus thermophilus	1	1	1	0
Streptococcus vestibularis	0	1	1	0
Streptomyces lividans	0	0	1	0
Treponema succinifaciens	1	0	0	0
Veillonella atypica	0	1	1	0
Veillonella dispar	0	1	1	0
Veillonella parvula	1	1	1	0
Veillonella rodentium	0	0	1	0
Veillonella sp.	0	0	0	1

## Sheet: A10_Final
Species	Centrifuge	MetaPhlAn2	Kraken2	TAGMA
Achromobacter xylosoxidans	0	0	1	0
Acidaminococcus fermentans	1	1	1	1
Acidaminococcus intestini	1	1	1	0
Adlercreutzia equolifaciens	0	0	1	0
Agrobacterium tumefaciens	0	0	1	0
Akkermansia muciniphila	0	0	1	0
Alistipes finegoldii	1	1	1	0
Alistipes indistinctus	0	1	0	0
Alistipes megaguti	0	0	1	0
Alistipes onderdonkii	0	1	0	0
Alistipes putredinis	0	1	0	0
Alistipes senegalensis	0	1	0	0
Alistipes shahii	0	1	1	0
Alistipes sp AP11	0	1	0	0
Alistipes sp, 3BBH6	0	0	1	0
Alistipes sp, 5CBH24	0	0	1	0
Alistipes sp, 5CPEGH6	0	0	1	0
Alistipes sp, 6CPBBH3	0	0	1	0
Alistipes sp, dk3624	0	0	1	0
Alloprevotella sp, E39	0	0	1	0
Aminipila sp, JN-18	0	0	1	0
Anaerobutyricum hallii	0	0	1	0
Anaerostipes hadrus	1	1	1	0
Anaerostipes rhamnosivorans	0	0	1	0
Anaerotignum propionicum	0	0	1	0
Anaerotruncus sp.	0	0	0	1
Arabia massiliensis	0	0	1	0
Bacteroidales bacterium ph8	0	1	0	0
Bacteroides caccae	1	1	1	0
Bacteroides caecimuris	1	0	1	0
Bacteroides cellulosilyticus	0	0	1	0
Bacteroides coprosuis	0	0	1	0
Bacteroides dorei	1	1	1	0
Bacteroides eggerthii	0	1	0	0
Bacteroides faecis	0	1	0	0
Bacteroides finegoldii	0	1	0	0
Bacteroides fragilis	1	1	1	1
Bacteroides helcogenes	0	0	1	0
Bacteroides heparinolyticus	0	0	1	0
Bacteroides intestinalis	0	0	1	0
Bacteroides massiliensis	0	1	0	0
Bacteroides ovatus	1	1	1	1
Bacteroides salanitronis	1	0	1	0
Bacteroides sp 1 1 6	0	1	0	0
Bacteroides sp 2 1 22	0	1	0	0
Bacteroides sp, A1C1	0	0	1	0
Bacteroides thetaiotaomicron	1	1	1	0
Bacteroides uniformis	0	1	1	0
Bacteroides vulgatus	1	1	1	1
Bacteroides xylanisolvens	0	1	1	0
Bacteroides zoogleoformans	0	0	1	0
Barnesiella viscericola	1	0	1	0
Bifidobacterium adolescentis	1	1	1	1
Bifidobacterium angulatum	1	0	1	0
Bifidobacterium animalis	1	1	1	1
Bifidobacterium bifidum	1	1	1	1
Bifidobacterium breve	1	0	1	0
Bifidobacterium catenulatum	1	1	1	0
Bifidobacterium gallinarum	0	0	1	0
Bifidobacterium kashiwanohense	1	0	0	0
Bifidobacterium longum	1	1	1	1
Bifidobacterium pseudocatenulatum	1	1	1	0
Bifidobacterium pseudolongum	0	0	1	0
Bifidobacterium stercoris	0	0	0	1
Bifidobacterium thermacidophilum	0	0	0	1
Bilophila wadsworthia	0	1	0	0
Blautia hansenii	1	0	0	0
Blautia obeum	0	0	0	1
Blautia producta	0	0	1	0
Blautia sp, N6H1-15	0	0	1	0
Blautia sp, SC05B48	0	0	1	0
Butyricimonas faecalis	0	0	1	0
Butyrivibrio fibrisolvens	0	0	1	0
Butyrivibrio hungatei	0	0	1	0
Butyrivibrio proteoclasticus	0	0	1	0
Campylobacter jejuni	0	0	1	0
Caproiciproducens sp, NJN-50	0	0	1	0
Catenibacterium mitsuokai	0	1	0	0
Catenibacterium sp.	0	0	0	1
Christensenella massiliensis	1	0	0	0
Christensenella minuta	0	0	1	0
Christensenella sp, Marseille-P3954	0	0	1	0
Clostridiaceae bacterium JC118	0	1	0	0
Clostridiales bacterium CCNA10	0	0	1	0
Clostridioides difficile	0	0	1	0
Clostridium asparagiforme	0	1	0	0
Clostridium bartlettii	0	1	0	0
Clostridium bolteae	1	1	1	0
Clostridium botulinum	0	0	1	0
Clostridium butyricum	0	0	1	0
Clostridium citroniae	0	1	0	0
Clostridium formicaceticum	0	0	0	1
Clostridium hiranonis	0	0	1	0
Clostridium hylemonae	0	0	1	0
Clostridium leptum	0	1	0	0
Clostridium pasteurianum	0	0	1	0
Clostridium perfringens	0	0	1	1
Clostridium saccharolyticum	0	0	1	0
Clostridium scindens	0	0	1	0
Clostridium sp, SY8519	1	0	1	0
Clostridium sphenoides	0	0	1	0
Collinsella aerofaciens	1	1	1	0
Collinsella sp.	0	0	0	1
Coprococcus catus	0	1	0	1
Coprococcus comes	0	1	0	0
Coprococcus eutactus	0	1	0	1
Coriobacteriaceae bacterium 68-1-3	0	0	1	0
Corynebacterium durum	0	1	0	0
Cupriavidus taiwanensis	0	0	1	0
Desulfovibrio desulfuricans	0	0	1	0
Desulfovibrio fairfieldensis	0	0	1	0
Desulfovibrio piger	0	0	1	0
Desulfovibrio vulgaris	0	0	1	0
Dialister pneumosintes	0	0	1	0
Dorea formicigenerans	0	1	0	1
Dorea longicatena	0	1	0	1
Dysosmobacter welbionis	0	0	1	0
Eggerthella lenta	1	0	1	0
Eggerthella sp, YY7918	0	0	1	0
Enterococcus faecium	1	0	1	1
Erysipelotrichaceae bacterium GAM147	0	0	1	0
Escherichia albertii	0	0	1	0
Escherichia coli	1	1	1	1
Ethanoligenens harbinense	0	0	1	0
Eubacterium biforme	0	1	0	0
Eubacterium brachy	0	1	0	0
Eubacterium cellulosolvens	0	0	1	0
Eubacterium eligens	1	1	1	0
Eubacterium hallii	1	1	0	0
Eubacterium limosum	0	0	1	0
Eubacterium maltosivorans	0	0	1	0
Eubacterium ramulus	0	1	0	0
Eubacterium rectale	1	1	0	1
Eubacterium ventriosum	0	1	0	0
Faecalibacterium prausnitzii	1	1	1	1
Faecalibaculum rodentium	0	0	1	0
Faecalitalea cylindroides	0	0	1	0
Flavonifractor plautii	1	0	1	0
Flintibacter sp, KGMB00164	0	0	1	0
Gemella sanguinis	0	1	0	0
Gordonibacter pamelaeae	0	0	1	0
Gordonibacter urolithinfaciens	1	0	1	0
Heliobacterium modesticaldum	0	0	1	0
Herbinix luporum	0	0	1	0
Holdemania filiformis	0	1	0	0
Homo sapiens	0	0	1	0
Hungatella hathewayi	0	0	1	0
Intestinibaculum porci	0	0	1	0
Intestinimonas butyriciproducens	1	0	1	0
Lachnoanaerobaculum umeaense	0	0	1	0
Lachnoclostridium phocaeense	1	0	1	0
Lachnoclostridium phytofermentans	0	0	1	0
Lachnoclostridium sp, YL32	0	0	1	0
Lachnospiraceae bacterium	0	0	1	0
Lachnospiraceae bacterium 1 1 57FAA	0	1	0	0
Lachnospiraceae bacterium 3 1 46FAA	0	1	0	0
Lachnospiraceae bacterium 5 1 63FAA	0	1	0	0
Lachnospiraceae bacterium 7 1 58FAA	0	1	0	0
Lachnospiraceae bacterium Choco86	0	0	1	0
Lachnospiraceae bacterium GAM79	0	0	1	0
Lachnospiraceae bacterium KGMB03038	0	0	1	0
Lachnospiraceae bacterium KM106-2	0	0	1	0
Lachnospiraceae bacterium oral taxon 500	0	0	1	0
Lactobacillus acidophilus	1	1	1	1
Lactobacillus casei	1	0	0	0
Lactobacillus casei paracasei	0	1	0	0
Lactobacillus paracasei	1	0	1	0
Lactobacillus plantarum	0	0	1	0
Lactobacillus rhamnosus	1	1	1	0
Lactobacillus ruminis	1	1	1	0
Lactobacillus ruminis	0	0	0	1
Lactococcus lactis	1	0	1	0
Leuconostoc carnosum	1	0	0	0
Leuconostoc gelidum	1	0	0	0
Libanicoccus massiliensis	0	0	1	0
Longibaculum sp, KGMB06250	0	0	1	0
Megamonas hypermegale	0	0	1	0
Megasphaera elsdenii	1	1	1	1
Megasphaera hexanoica	0	0	1	0
Megasphaera stantonii	0	0	1	0
Methanobrevibacter smithii	1	1	1	0
Mitsuokella multacida	0	1	0	1
Mordavella sp, Marseille-P3756	1	0	1	0
Muribaculaceae bacterium DSM 108610	0	0	1	0
Muribaculum intestinale	0	0	1	0
Muribaculum sp, H5	0	0	1	0
Muribaculum sp, TLL-A4	0	0	1	0
Odoribacter splanchnicus	1	0	1	0
Olsenella sp, GAM18	0	0	1	0
Olsenella sp, oral taxon 807	0	0	1	0
Olsenella uli	0	0	1	0
Olsenella umbonata	0	0	1	0
Oscillibacter sp, PEA192	0	0	1	0
Oscillibacter valericigenes	0	0	1	0
Oxalobacter formigenes	0	1	0	0
Paenibacillus mucilaginosus	0	0	1	0
Paenibacillus sp, B01	0	0	1	0
Paeniclostridium sordellii	0	0	1	0
Parabacteroides distasonis	1	1	1	0
Parabacteroides merdae	0	1	0	1
Parabacteroides sp, CT06	1	0	1	0
Paraclostridium bifermentans	0	0	1	0
Paraprevotella xylaniphila	0	1	1	0
Parolsenella catena	0	0	1	0
Petrimonas mucosa	0	0	1	0
Phascolarctobacterium succinatutens	0	1	0	0
Porphyromonas asaccharolytica	0	0	1	0
Porphyromonas crevioricanis	0	0	1	0
Porphyromonas gingivalis	0	0	1	0
Prevotella copri	0	1	0	1
Prevotella dentalis	0	0	1	0
Prevotella denticola	0	0	1	0
Prevotella enoeca	0	0	1	0
Prevotella fusca	0	0	1	0
Prevotella intermedia	0	0	1	0
Prevotella jejuni	0	0	1	0
Prevotella melaninogenica	0	0	1	0
Prevotella oris	0	0	1	0
Prevotella ruminicola	0	0	1	0
Prevotella scopos	0	0	1	0
Prevotella sp, oral taxon 299	0	0	1	0
Prevotella stercorea	0	1	0	0
Propionibacterium acidifaciens	0	0	1	0
Proteiniphilum saccharofermentans	0	0	1	0
Pseudobutyrivibrio xylanivorans	0	0	1	0
Pseudomonas fluorescens	0	0	1	0
Pseudomonas putida	0	0	1	0
Pseudomonas stutzeri	0	0	1	0
Pseudomonas tolaasii	0	0	1	0
Rhizobium leguminosarum	0	0	1	0
Rhodopseudomonas palustris	0	0	1	0
Roseburia faecis	0	0	0	1
Roseburia hominis	1	1	1	1
Roseburia intestinalis	0	1	1	1
Roseburia inulinivorans	0	1	0	1
Rothia mucilaginosa	0	1	1	0
Ruminococcaceae bacterium CPB6	0	0	1	0
Ruminococcus albus	0	0	1	0
Ruminococcus bicirculans	1	0	1	0
Ruminococcus bromii	0	0	0	1
Ruminococcus callidus	0	1	0	0
Ruminococcus champanellensis	0	0	1	0
Ruminococcus gnavus	0	0	1	0
Ruminococcus lactaris	0	1	0	1
Ruminococcus obeum	0	1	0	1
Ruminococcus sp	0	1	0	0
Ruminococcus sp 5 1 39BFAA	0	1	0	0
Ruminococcus sp, JE7A12	0	0	1	0
Ruminococcus torques	0	1	0	1
Ruthenibacterium lactatiformans	0	0	1	0
Saccharibacillus sp, ATSA2	0	0	1	0
Salmonella enterica	0	0	1	0
Schaalia odontolytica	0	0	1	0
Selenomonas ruminantium	0	0	1	0
Selenomonas sp, oral taxon 126	0	0	1	0
Selenomonas sp, oral taxon 136	0	0	1	0
Selenomonas sp, oral taxon 478	0	0	1	0
Selenomonas sp, oral taxon 920	0	0	1	0
Selenomonas sputigena	0	0	1	0
Shigella dysenteriae	1	0	0	0
Slackia heliotrinireducens	0	0	1	0
Sorangium cellulosum	0	0	1	0
Staphylococcus aureus	1	1	1	0
Staphylococcus phage PVL	0	1	0	0
Stenotrophomonas maltophilia	0	0	1	0
Streptococcus agalactiae	0	1	1	0
Streptococcus anginosus	1	0	0	0
Streptococcus australis	0	1	1	0
Streptococcus constellatus	1	0	0	0
Streptococcus equinus	1	0	1	0
Streptococcus infantarius	1	0	0	0
Streptococcus infantis	0	1	0	0
Streptococcus mitis	0	0	1	0
Streptococcus mitis oralis pneumoniae	0	1	0	0
Streptococcus mutans	1	1	1	0
Streptococcus oralis	0	0	1	0
Streptococcus parasanguinis	0	1	1	0
Streptococcus pasteurianus	0	0	1	0
Streptococcus pneumoniae	0	0	1	0
Streptococcus salivarius	1	1	1	0
Streptococcus sanguinis	0	1	1	0
Streptococcus sp, A12	1	0	1	0
Streptococcus sp, FDAARGOS 192	0	0	1	0
Streptococcus sp, FDAARGOS_192	1	0	0	0
Streptococcus sp, HSISM1	0	0	1	0
Streptococcus sp, I-G2	1	0	0	0
Streptococcus sp, LPB0220	0	0	1	0
Streptococcus suis	1	0	1	0
Streptococcus thermophilus	1	1	1	1
Streptococcus vestibularis	0	1	1	0
Streptococcus viridans	0	0	1	0
Streptomyces lividans	0	0	1	0
Streptomyces venezuelae	0	0	1	0
Succinatimonas hippei	0	1	0	0
Sutterella megalosphaeroides	0	0	1	0
Sutterella sp, KGMB03119	0	0	1	0
Sutterella wadsworthensis	0	1	0	0
Tannerella forsythia	0	0	1	0
Tannerella sp, oral taxon HOT-286	0	0	1	0
Thermobacillus composti	0	0	1	0
Tumebacillus avium	0	0	1	0
Turicibacter sp, H121	1	0	1	0
Xanthomonas euvesicatoria	0	0	1	0

[truncated: 13 more sheets: A11_Final, A12_Final, A13_Final, A14_Final, A15_Final, B1_Final, B2_Final, B3_Final, B4_Final, B5_Final, array1, array2, array3]
